# Supplementary material for: A Subjective and Intuitive Approach to Rapid, Holistic Assessment of Natural Ecosystem Integrity Across a Community‐Managed Conservation Area in Southern Tanzania
Source: Ecol Evol. 2025 Mar 2;15(3):e70872. doi: 10.1002/ece3.70872 (PMC11872596; doi:10.1002/ece3.70872)
Supplement: Supplementary file 8 — Data S8. The full data set used for the analysis presented herein; https://doi.org/10.5281/zenodo.12794932. [file ECE3-15-e70872-s005.xlsx]

## Sheet: in
	Template.RND	Template.DT	Template.TSCNO	Template.TSN	Template.EAO	EAOEXPLANATION	Template.AOA	AOAEXPLANATION	Template.OC	OCEXPLANATION	Template.OCC	OCCEXPLANATION	NumberObserved
196138	1	2022-01-02	7	0	11	Livestock Herding	0	0	0	0	-9	Not Determined	0
2791	1	2022-01-02	7	0	11	Livestock Herding	0	0	0	0	1	Active	1
480268	1	2022-01-02	7	0	11	Livestock Herding	0	0	0	0	2	Recent	0
338203	1	2022-01-02	7	0	11	Livestock Herding	0	0	0	0	3	Old	0
191980	1	2022-01-02	7	0	12	Charcoal Burning	0	0	0	0	-9	Not Determined	0
19	1	2022-01-02	7	0	12	Charcoal Burning	0	0	0	0	1	Active	0
477496	1	2022-01-02	7	0	12	Charcoal Burning	0	0	0	0	2	Recent	0
335431	1	2022-01-02	7	0	12	Charcoal Burning	0	0	0	0	3	Old	0
199603	1	2022-01-02	7	0	13	Timber Harvesting	0	0	0	0	-9	Not Determined	0
4177	1	2022-01-02	7	0	13	Timber Harvesting	0	0	0	0	1	Active	0
481654	1	2022-01-02	7	0	13	Timber Harvesting	0	0	0	0	2	Recent	0
339589	1	2022-01-02	7	0	13	Timber Harvesting	0	0	0	0	3	Old	0
192673	1	2022-01-02	7	0	14	Fishing	0	0	0	0	-9	Not Determined	0
712	1	2022-01-02	7	0	14	Fishing	0	0	0	0	1	Active	0
478189	1	2022-01-02	7	0	14	Fishing	0	0	0	0	2	Recent	0
336124	1	2022-01-02	7	0	14	Fishing	0	0	0	0	3	Old	0
195445	1	2022-01-02	7	0	15	Hunting	0	0	0	0	-9	Not Determined	0
2098	1	2022-01-02	7	0	15	Hunting	0	0	0	0	1	Active	0
479575	1	2022-01-02	7	0	15	Hunting	0	0	0	0	2	Recent	0
337510	1	2022-01-02	7	0	15	Hunting	0	0	0	0	3	Old	0
202375	1	2022-01-02	7	0	16	Human Settlement	-9	Not Determined	0	0	-9	Not Determined	0
6256	1	2022-01-02	7	0	16	Human Settlement	-9	Not Determined	0	0	1	Active	0
483733	1	2022-01-02	7	0	16	Human Settlement	-9	Not Determined	0	0	2	Recent	0
341668	1	2022-01-02	7	0	16	Human Settlement	-9	Not Determined	0	0	3	Old	0
203068	1	2022-01-02	7	0	16	Human Settlement	10	One to Ten Structures	0	0	-9	Not Determined	0
6949	1	2022-01-02	7	0	16	Human Settlement	10	One to Ten Structures	0	0	1	Active	0
484426	1	2022-01-02	7	0	16	Human Settlement	10	One to Ten Structures	0	0	2	Recent	0
342361	1	2022-01-02	7	0	16	Human Settlement	10	One to Ten Structures	0	0	3	Old	0
200989	1	2022-01-02	7	0	16	Human Settlement	20	Eleven to Twenty Structures	0	0	-9	Not Determined	0
4870	1	2022-01-02	7	0	16	Human Settlement	20	Eleven to Twenty Structures	0	0	1	Active	0
482347	1	2022-01-02	7	0	16	Human Settlement	20	Eleven to Twenty Structures	0	0	2	Recent	0
340282	1	2022-01-02	7	0	16	Human Settlement	20	Eleven to Twenty Structures	0	0	3	Old	0
203761	1	2022-01-02	7	0	16	Human Settlement	50	Twentyone to Fifty Structures	0	0	-9	Not Determined	0
7642	1	2022-01-02	7	0	16	Human Settlement	50	Twentyone to Fifty Structures	0	0	1	Active	0
485119	1	2022-01-02	7	0	16	Human Settlement	50	Twentyone to Fifty Structures	0	0	2	Recent	0
343054	1	2022-01-02	7	0	16	Human Settlement	50	Twentyone to Fifty Structures	0	0	3	Old	0
201682	1	2022-01-02	7	0	16	Human Settlement	100	Greater than Fifty Structures	0	0	-9	Not Determined	0
5563	1	2022-01-02	7	0	16	Human Settlement	100	Greater than Fifty Structures	0	0	1	Active	0
483040	1	2022-01-02	7	0	16	Human Settlement	100	Greater than Fifty Structures	0	0	2	Recent	0
340975	1	2022-01-02	7	0	16	Human Settlement	100	Greater than Fifty Structures	0	0	3	Old	0
200296	1	2022-01-02	7	0	17	Water Body	0	0	0	0	-9	Not Determined	0
183664	1	2022-01-02	7	0	17	Water Body	0	0	0	0	1	Bwawa	2
190594	1	2022-01-02	7	0	17	Water Body	0	0	0	0	2	Madimbwi Outside Korongo	1
189901	1	2022-01-02	7	0	17	Water Body	0	0	0	0	3	Madimbwi Inside Korongo	0
187129	1	2022-01-02	7	0	17	Water Body	0	0	0	0	4	Flowing Korongo	0
182971	1	2022-01-02	7	0	17	Water Body	0	0	0	0	5	Bonde	0
194752	1	2022-01-02	7	0	18	Human Dug Well	0	0	0	0	-9	Not Determined	0
1405	1	2022-01-02	7	0	18	Human Dug Well	0	0	0	0	1	Active	0
478882	1	2022-01-02	7	0	18	Human Dug Well	0	0	0	0	2	Recent	0
336817	1	2022-01-02	7	0	18	Human Dug Well	0	0	0	0	3	Old	0
196831	1	2022-01-02	7	0	19	Meat Poaching	0	0	0	0	-9	Not Determined	0
3484	1	2022-01-02	7	0	19	Meat Poaching	0	0	0	0	1	Active	0
480961	1	2022-01-02	7	0	19	Meat Poaching	0	0	0	0	2	Recent	0
338896	1	2022-01-02	7	0	19	Meat Poaching	0	0	0	0	3	Old	0
32590	1	2022-01-02	7	0	21	Humans	1	ILUMA Personnel	1	Direct Sighting	1	Active	0
316027	1	2022-01-02	7	0	21	Humans	1	ILUMA Personnel	2	Tracks	-9	Not Determined	0
163567	1	2022-01-02	7	0	21	Humans	1	ILUMA Personnel	2	Tracks	1	Active	0
597385	1	2022-01-02	7	0	21	Humans	1	ILUMA Personnel	2	Tracks	2	Recent	0
455320	1	2022-01-02	7	0	21	Humans	1	ILUMA Personnel	2	Tracks	3	Old	0
272368	1	2022-01-02	7	0	21	Humans	1	ILUMA Personnel	3	Spoor	-9	Not Determined	0
119908	1	2022-01-02	7	0	21	Humans	1	ILUMA Personnel	3	Spoor	1	Active	0
553726	1	2022-01-02	7	0	21	Humans	1	ILUMA Personnel	3	Spoor	2	Recent	0
411661	1	2022-01-02	7	0	21	Humans	1	ILUMA Personnel	3	Spoor	3	Old	0
228709	1	2022-01-02	7	0	21	Humans	1	ILUMA Personnel	4	Other Signs	-9	Not Determined	0
76249	1	2022-01-02	7	0	21	Humans	1	ILUMA Personnel	4	Other Signs	1	Active	0
510067	1	2022-01-02	7	0	21	Humans	1	ILUMA Personnel	4	Other Signs	2	Recent	0
368002	1	2022-01-02	7	0	21	Humans	1	ILUMA Personnel	4	Other Signs	3	Old	0
36055	1	2022-01-02	7	0	21	Humans	2	NNP Rangers	1	Direct Sighting	1	Active	0
319492	1	2022-01-02	7	0	21	Humans	2	NNP Rangers	2	Tracks	-9	Not Determined	0
167032	1	2022-01-02	7	0	21	Humans	2	NNP Rangers	2	Tracks	1	Active	0
600850	1	2022-01-02	7	0	21	Humans	2	NNP Rangers	2	Tracks	2	Recent	0
458785	1	2022-01-02	7	0	21	Humans	2	NNP Rangers	2	Tracks	3	Old	0
275833	1	2022-01-02	7	0	21	Humans	2	NNP Rangers	3	Spoor	-9	Not Determined	0
123373	1	2022-01-02	7	0	21	Humans	2	NNP Rangers	3	Spoor	1	Active	0
557191	1	2022-01-02	7	0	21	Humans	2	NNP Rangers	3	Spoor	2	Recent	0
415126	1	2022-01-02	7	0	21	Humans	2	NNP Rangers	3	Spoor	3	Old	0
232174	1	2022-01-02	7	0	21	Humans	2	NNP Rangers	4	Other Signs	-9	Not Determined	0
79714	1	2022-01-02	7	0	21	Humans	2	NNP Rangers	4	Other Signs	1	Active	0
513532	1	2022-01-02	7	0	21	Humans	2	NNP Rangers	4	Other Signs	2	Recent	0
371467	1	2022-01-02	7	0	21	Humans	2	NNP Rangers	4	Other Signs	3	Old	0
31897	1	2022-01-02	7	0	21	Humans	3	Hunting Company Staff	1	Direct Sighting	1	Active	0
315334	1	2022-01-02	7	0	21	Humans	3	Hunting Company Staff	2	Tracks	-9	Not Determined	0
162874	1	2022-01-02	7	0	21	Humans	3	Hunting Company Staff	2	Tracks	1	Active	0
596692	1	2022-01-02	7	0	21	Humans	3	Hunting Company Staff	2	Tracks	2	Recent	0
454627	1	2022-01-02	7	0	21	Humans	3	Hunting Company Staff	2	Tracks	3	Old	0
271675	1	2022-01-02	7	0	21	Humans	3	Hunting Company Staff	3	Spoor	-9	Not Determined	0
119215	1	2022-01-02	7	0	21	Humans	3	Hunting Company Staff	3	Spoor	1	Active	0
553033	1	2022-01-02	7	0	21	Humans	3	Hunting Company Staff	3	Spoor	2	Recent	0
410968	1	2022-01-02	7	0	21	Humans	3	Hunting Company Staff	3	Spoor	3	Old	0
228016	1	2022-01-02	7	0	21	Humans	3	Hunting Company Staff	4	Other Signs	-9	Not Determined	0
75556	1	2022-01-02	7	0	21	Humans	3	Hunting Company Staff	4	Other Signs	1	Active	0
509374	1	2022-01-02	7	0	21	Humans	3	Hunting Company Staff	4	Other Signs	2	Recent	0
367309	1	2022-01-02	7	0	21	Humans	3	Hunting Company Staff	4	Other Signs	3	Old	0
36748	1	2022-01-02	7	0	21	Humans	4	Other Authorised Personnel	1	Direct Sighting	1	Active	0
320185	1	2022-01-02	7	0	21	Humans	4	Other Authorised Personnel	2	Tracks	-9	Not Determined	0
167725	1	2022-01-02	7	0	21	Humans	4	Other Authorised Personnel	2	Tracks	1	Active	0
601543	1	2022-01-02	7	0	21	Humans	4	Other Authorised Personnel	2	Tracks	2	Recent	0
459478	1	2022-01-02	7	0	21	Humans	4	Other Authorised Personnel	2	Tracks	3	Old	0
276526	1	2022-01-02	7	0	21	Humans	4	Other Authorised Personnel	3	Spoor	-9	Not Determined	0
124066	1	2022-01-02	7	0	21	Humans	4	Other Authorised Personnel	3	Spoor	1	Active	0
557884	1	2022-01-02	7	0	21	Humans	4	Other Authorised Personnel	3	Spoor	2	Recent	0
415819	1	2022-01-02	7	0	21	Humans	4	Other Authorised Personnel	3	Spoor	3	Old	0
232867	1	2022-01-02	7	0	21	Humans	4	Other Authorised Personnel	4	Other Signs	-9	Not Determined	0
80407	1	2022-01-02	7	0	21	Humans	4	Other Authorised Personnel	4	Other Signs	1	Active	0
514225	1	2022-01-02	7	0	21	Humans	4	Other Authorised Personnel	4	Other Signs	2	Recent	0
372160	1	2022-01-02	7	0	21	Humans	4	Other Authorised Personnel	4	Other Signs	3	Old	0
22195	1	2022-01-02	7	0	21	Humans	5	Community Legal Presence Inside ILUMA	1	Direct Sighting	1	Active	0
305632	1	2022-01-02	7	0	21	Humans	5	Community Legal Presence Inside ILUMA	2	Tracks	-9	Not Determined	0
153172	1	2022-01-02	7	0	21	Humans	5	Community Legal Presence Inside ILUMA	2	Tracks	1	Active	0
586990	1	2022-01-02	7	0	21	Humans	5	Community Legal Presence Inside ILUMA	2	Tracks	2	Recent	0
444925	1	2022-01-02	7	0	21	Humans	5	Community Legal Presence Inside ILUMA	2	Tracks	3	Old	0
261973	1	2022-01-02	7	0	21	Humans	5	Community Legal Presence Inside ILUMA	3	Spoor	-9	Not Determined	0
109513	1	2022-01-02	7	0	21	Humans	5	Community Legal Presence Inside ILUMA	3	Spoor	1	Active	0
543331	1	2022-01-02	7	0	21	Humans	5	Community Legal Presence Inside ILUMA	3	Spoor	2	Recent	0
401266	1	2022-01-02	7	0	21	Humans	5	Community Legal Presence Inside ILUMA	3	Spoor	3	Old	0
218314	1	2022-01-02	7	0	21	Humans	5	Community Legal Presence Inside ILUMA	4	Other Signs	-9	Not Determined	0
65854	1	2022-01-02	7	0	21	Humans	5	Community Legal Presence Inside ILUMA	4	Other Signs	1	Active	0
499672	1	2022-01-02	7	0	21	Humans	5	Community Legal Presence Inside ILUMA	4	Other Signs	2	Recent	0
357607	1	2022-01-02	7	0	21	Humans	5	Community Legal Presence Inside ILUMA	4	Other Signs	3	Old	0
22888	1	2022-01-02	7	0	21	Humans	6	Community Legal Presence Outsideside ILUMA	1	Direct Sighting	1	Active	0
306325	1	2022-01-02	7	0	21	Humans	6	Community Legal Presence Outsideside ILUMA	2	Tracks	-9	Not Determined	0
153865	1	2022-01-02	7	0	21	Humans	6	Community Legal Presence Outsideside ILUMA	2	Tracks	1	Active	0
587683	1	2022-01-02	7	0	21	Humans	6	Community Legal Presence Outsideside ILUMA	2	Tracks	2	Recent	0
445618	1	2022-01-02	7	0	21	Humans	6	Community Legal Presence Outsideside ILUMA	2	Tracks	3	Old	0
262666	1	2022-01-02	7	0	21	Humans	6	Community Legal Presence Outsideside ILUMA	3	Spoor	-9	Not Determined	0
110206	1	2022-01-02	7	0	21	Humans	6	Community Legal Presence Outsideside ILUMA	3	Spoor	1	Active	0
544024	1	2022-01-02	7	0	21	Humans	6	Community Legal Presence Outsideside ILUMA	3	Spoor	2	Recent	0
401959	1	2022-01-02	7	0	21	Humans	6	Community Legal Presence Outsideside ILUMA	3	Spoor	3	Old	0
219007	1	2022-01-02	7	0	21	Humans	6	Community Legal Presence Outsideside ILUMA	4	Other Signs	-9	Not Determined	0
66547	1	2022-01-02	7	0	21	Humans	6	Community Legal Presence Outsideside ILUMA	4	Other Signs	1	Active	0
500365	1	2022-01-02	7	0	21	Humans	6	Community Legal Presence Outsideside ILUMA	4	Other Signs	2	Recent	0
358300	1	2022-01-02	7	0	21	Humans	6	Community Legal Presence Outsideside ILUMA	4	Other Signs	3	Old	0
18730	1	2022-01-02	7	0	21	Humans	7	Charcoal Transport	1	Direct Sighting	1	Active	0
302167	1	2022-01-02	7	0	21	Humans	7	Charcoal Transport	2	Tracks	-9	Not Determined	0
149707	1	2022-01-02	7	0	21	Humans	7	Charcoal Transport	2	Tracks	1	Active	0
583525	1	2022-01-02	7	0	21	Humans	7	Charcoal Transport	2	Tracks	2	Recent	0
441460	1	2022-01-02	7	0	21	Humans	7	Charcoal Transport	2	Tracks	3	Old	0
258508	1	2022-01-02	7	0	21	Humans	7	Charcoal Transport	3	Spoor	-9	Not Determined	0
106048	1	2022-01-02	7	0	21	Humans	7	Charcoal Transport	3	Spoor	1	Active	0
539866	1	2022-01-02	7	0	21	Humans	7	Charcoal Transport	3	Spoor	2	Recent	0
397801	1	2022-01-02	7	0	21	Humans	7	Charcoal Transport	3	Spoor	3	Old	0
214849	1	2022-01-02	7	0	21	Humans	7	Charcoal Transport	4	Other Signs	-9	Not Determined	0
62389	1	2022-01-02	7	0	21	Humans	7	Charcoal Transport	4	Other Signs	1	Active	0
496207	1	2022-01-02	7	0	21	Humans	7	Charcoal Transport	4	Other Signs	2	Recent	0
354142	1	2022-01-02	7	0	21	Humans	7	Charcoal Transport	4	Other Signs	3	Old	0
45757	1	2022-01-02	7	0	21	Humans	8	Timber Harvesting	1	Direct Sighting	1	Active	0
329194	1	2022-01-02	7	0	21	Humans	8	Timber Harvesting	2	Tracks	-9	Not Determined	0
176734	1	2022-01-02	7	0	21	Humans	8	Timber Harvesting	2	Tracks	1	Active	0
610552	1	2022-01-02	7	0	21	Humans	8	Timber Harvesting	2	Tracks	2	Recent	0
468487	1	2022-01-02	7	0	21	Humans	8	Timber Harvesting	2	Tracks	3	Old	0
285535	1	2022-01-02	7	0	21	Humans	8	Timber Harvesting	3	Spoor	-9	Not Determined	0
133075	1	2022-01-02	7	0	21	Humans	8	Timber Harvesting	3	Spoor	1	Active	0
566893	1	2022-01-02	7	0	21	Humans	8	Timber Harvesting	3	Spoor	2	Recent	0
424828	1	2022-01-02	7	0	21	Humans	8	Timber Harvesting	3	Spoor	3	Old	0
241876	1	2022-01-02	7	0	21	Humans	8	Timber Harvesting	4	Other Signs	-9	Not Determined	0
89416	1	2022-01-02	7	0	21	Humans	8	Timber Harvesting	4	Other Signs	1	Active	0
523234	1	2022-01-02	7	0	21	Humans	8	Timber Harvesting	4	Other Signs	2	Recent	0
381169	1	2022-01-02	7	0	21	Humans	8	Timber Harvesting	4	Other Signs	3	Old	0
46450	1	2022-01-02	7	0	21	Humans	9	Timber Transport	1	Direct Sighting	1	Active	0
329887	1	2022-01-02	7	0	21	Humans	9	Timber Transport	2	Tracks	-9	Not Determined	0
177427	1	2022-01-02	7	0	21	Humans	9	Timber Transport	2	Tracks	1	Active	0
611245	1	2022-01-02	7	0	21	Humans	9	Timber Transport	2	Tracks	2	Recent	0
469180	1	2022-01-02	7	0	21	Humans	9	Timber Transport	2	Tracks	3	Old	0
286228	1	2022-01-02	7	0	21	Humans	9	Timber Transport	3	Spoor	-9	Not Determined	0
133768	1	2022-01-02	7	0	21	Humans	9	Timber Transport	3	Spoor	1	Active	0
567586	1	2022-01-02	7	0	21	Humans	9	Timber Transport	3	Spoor	2	Recent	0
425521	1	2022-01-02	7	0	21	Humans	9	Timber Transport	3	Spoor	3	Old	0
242569	1	2022-01-02	7	0	21	Humans	9	Timber Transport	4	Other Signs	-9	Not Determined	0
90109	1	2022-01-02	7	0	21	Humans	9	Timber Transport	4	Other Signs	1	Active	0
523927	1	2022-01-02	7	0	21	Humans	9	Timber Transport	4	Other Signs	2	Recent	0
381862	1	2022-01-02	7	0	21	Humans	9	Timber Transport	4	Other Signs	3	Old	0
26353	1	2022-01-02	7	0	21	Humans	10	Fish Harvesting	1	Direct Sighting	1	Active	0
309790	1	2022-01-02	7	0	21	Humans	10	Fish Harvesting	2	Tracks	-9	Not Determined	0
157330	1	2022-01-02	7	0	21	Humans	10	Fish Harvesting	2	Tracks	1	Active	0
591148	1	2022-01-02	7	0	21	Humans	10	Fish Harvesting	2	Tracks	2	Recent	0
449083	1	2022-01-02	7	0	21	Humans	10	Fish Harvesting	2	Tracks	3	Old	0
266131	1	2022-01-02	7	0	21	Humans	10	Fish Harvesting	3	Spoor	-9	Not Determined	0
113671	1	2022-01-02	7	0	21	Humans	10	Fish Harvesting	3	Spoor	1	Active	0
547489	1	2022-01-02	7	0	21	Humans	10	Fish Harvesting	3	Spoor	2	Recent	0
405424	1	2022-01-02	7	0	21	Humans	10	Fish Harvesting	3	Spoor	3	Old	0
222472	1	2022-01-02	7	0	21	Humans	10	Fish Harvesting	4	Other Signs	-9	Not Determined	0
70012	1	2022-01-02	7	0	21	Humans	10	Fish Harvesting	4	Other Signs	1	Active	0
503830	1	2022-01-02	7	0	21	Humans	10	Fish Harvesting	4	Other Signs	2	Recent	0
361765	1	2022-01-02	7	0	21	Humans	10	Fish Harvesting	4	Other Signs	3	Old	0
27046	1	2022-01-02	7	0	21	Humans	11	Fish Transport	1	Direct Sighting	1	Active	0
310483	1	2022-01-02	7	0	21	Humans	11	Fish Transport	2	Tracks	-9	Not Determined	0
158023	1	2022-01-02	7	0	21	Humans	11	Fish Transport	2	Tracks	1	Active	0
591841	1	2022-01-02	7	0	21	Humans	11	Fish Transport	2	Tracks	2	Recent	0
449776	1	2022-01-02	7	0	21	Humans	11	Fish Transport	2	Tracks	3	Old	0
266824	1	2022-01-02	7	0	21	Humans	11	Fish Transport	3	Spoor	-9	Not Determined	0
114364	1	2022-01-02	7	0	21	Humans	11	Fish Transport	3	Spoor	1	Active	0
548182	1	2022-01-02	7	0	21	Humans	11	Fish Transport	3	Spoor	2	Recent	0
406117	1	2022-01-02	7	0	21	Humans	11	Fish Transport	3	Spoor	3	Old	0
223165	1	2022-01-02	7	0	21	Humans	11	Fish Transport	4	Other Signs	-9	Not Determined	0
70705	1	2022-01-02	7	0	21	Humans	11	Fish Transport	4	Other Signs	1	Active	0
504523	1	2022-01-02	7	0	21	Humans	11	Fish Transport	4	Other Signs	2	Recent	0
362458	1	2022-01-02	7	0	21	Humans	11	Fish Transport	4	Other Signs	3	Old	0
21502	1	2022-01-02	7	0	21	Humans	12	Community Illegal Presence inside ILUMA	1	Direct Sighting	1	Active	6
304939	1	2022-01-02	7	0	21	Humans	12	Community Illegal Presence inside ILUMA	2	Tracks	-9	Not Determined	0
152479	1	2022-01-02	7	0	21	Humans	12	Community Illegal Presence inside ILUMA	2	Tracks	1	Active	2
586297	1	2022-01-02	7	0	21	Humans	12	Community Illegal Presence inside ILUMA	2	Tracks	2	Recent	0
444232	1	2022-01-02	7	0	21	Humans	12	Community Illegal Presence inside ILUMA	2	Tracks	3	Old	0
261280	1	2022-01-02	7	0	21	Humans	12	Community Illegal Presence inside ILUMA	3	Spoor	-9	Not Determined	0
108820	1	2022-01-02	7	0	21	Humans	12	Community Illegal Presence inside ILUMA	3	Spoor	1	Active	0
542638	1	2022-01-02	7	0	21	Humans	12	Community Illegal Presence inside ILUMA	3	Spoor	2	Recent	0
400573	1	2022-01-02	7	0	21	Humans	12	Community Illegal Presence inside ILUMA	3	Spoor	3	Old	0
217621	1	2022-01-02	7	0	21	Humans	12	Community Illegal Presence inside ILUMA	4	Other Signs	-9	Not Determined	0
65161	1	2022-01-02	7	0	21	Humans	12	Community Illegal Presence inside ILUMA	4	Other Signs	1	Active	0
498979	1	2022-01-02	7	0	21	Humans	12	Community Illegal Presence inside ILUMA	4	Other Signs	2	Recent	0
356914	1	2022-01-02	7	0	21	Humans	12	Community Illegal Presence inside ILUMA	4	Other Signs	3	Old	0
18037	1	2022-01-02	7	0	21	Humans	13	Charcoal Burner	1	Direct Sighting	1	Active	0
301474	1	2022-01-02	7	0	21	Humans	13	Charcoal Burner	2	Tracks	-9	Not Determined	0
149014	1	2022-01-02	7	0	21	Humans	13	Charcoal Burner	2	Tracks	1	Active	0
582832	1	2022-01-02	7	0	21	Humans	13	Charcoal Burner	2	Tracks	2	Recent	0
440767	1	2022-01-02	7	0	21	Humans	13	Charcoal Burner	2	Tracks	3	Old	0
257815	1	2022-01-02	7	0	21	Humans	13	Charcoal Burner	3	Spoor	-9	Not Determined	0
105355	1	2022-01-02	7	0	21	Humans	13	Charcoal Burner	3	Spoor	1	Active	0
539173	1	2022-01-02	7	0	21	Humans	13	Charcoal Burner	3	Spoor	2	Recent	0
397108	1	2022-01-02	7	0	21	Humans	13	Charcoal Burner	3	Spoor	3	Old	0
214156	1	2022-01-02	7	0	21	Humans	13	Charcoal Burner	4	Other Signs	-9	Not Determined	0
61696	1	2022-01-02	7	0	21	Humans	13	Charcoal Burner	4	Other Signs	1	Active	0
495514	1	2022-01-02	7	0	21	Humans	13	Charcoal Burner	4	Other Signs	2	Recent	0
353449	1	2022-01-02	7	0	21	Humans	13	Charcoal Burner	4	Other Signs	3	Old	0
17344	1	2022-01-02	7	0	22	Livestock and Work Animals	1	Cattle	1	Direct Sighting	1	Active	0
300781	1	2022-01-02	7	0	22	Livestock and Work Animals	1	Cattle	2	Tracks	-9	Not Determined	0
148321	1	2022-01-02	7	0	22	Livestock and Work Animals	1	Cattle	2	Tracks	1	Active	0
582139	1	2022-01-02	7	0	22	Livestock and Work Animals	1	Cattle	2	Tracks	2	Recent	1
440074	1	2022-01-02	7	0	22	Livestock and Work Animals	1	Cattle	2	Tracks	3	Old	0
257122	1	2022-01-02	7	0	22	Livestock and Work Animals	1	Cattle	3	Spoor	-9	Not Determined	0
104662	1	2022-01-02	7	0	22	Livestock and Work Animals	1	Cattle	3	Spoor	1	Active	1
538480	1	2022-01-02	7	0	22	Livestock and Work Animals	1	Cattle	3	Spoor	2	Recent	0
396415	1	2022-01-02	7	0	22	Livestock and Work Animals	1	Cattle	3	Spoor	3	Old	20
213463	1	2022-01-02	7	0	22	Livestock and Work Animals	1	Cattle	4	Other Signs	-9	Not Determined	0
61003	1	2022-01-02	7	0	22	Livestock and Work Animals	1	Cattle	4	Other Signs	1	Active	0
494821	1	2022-01-02	7	0	22	Livestock and Work Animals	1	Cattle	4	Other Signs	2	Recent	0
352756	1	2022-01-02	7	0	22	Livestock and Work Animals	1	Cattle	4	Other Signs	3	Old	0
27739	1	2022-01-02	7	0	22	Livestock and Work Animals	2	Goats	1	Direct Sighting	1	Active	0
311176	1	2022-01-02	7	0	22	Livestock and Work Animals	2	Goats	2	Tracks	-9	Not Determined	0
158716	1	2022-01-02	7	0	22	Livestock and Work Animals	2	Goats	2	Tracks	1	Active	0
592534	1	2022-01-02	7	0	22	Livestock and Work Animals	2	Goats	2	Tracks	2	Recent	0
450469	1	2022-01-02	7	0	22	Livestock and Work Animals	2	Goats	2	Tracks	3	Old	0
267517	1	2022-01-02	7	0	22	Livestock and Work Animals	2	Goats	3	Spoor	-9	Not Determined	0
115057	1	2022-01-02	7	0	22	Livestock and Work Animals	2	Goats	3	Spoor	1	Active	0
548875	1	2022-01-02	7	0	22	Livestock and Work Animals	2	Goats	3	Spoor	2	Recent	0
406810	1	2022-01-02	7	0	22	Livestock and Work Animals	2	Goats	3	Spoor	3	Old	0
223858	1	2022-01-02	7	0	22	Livestock and Work Animals	2	Goats	4	Other Signs	-9	Not Determined	0
71398	1	2022-01-02	7	0	22	Livestock and Work Animals	2	Goats	4	Other Signs	1	Active	0
505216	1	2022-01-02	7	0	22	Livestock and Work Animals	2	Goats	4	Other Signs	2	Recent	0
363151	1	2022-01-02	7	0	22	Livestock and Work Animals	2	Goats	4	Other Signs	3	Old	0
42292	1	2022-01-02	7	0	22	Livestock and Work Animals	3	Sheep	1	Direct Sighting	1	Active	0
325729	1	2022-01-02	7	0	22	Livestock and Work Animals	3	Sheep	2	Tracks	-9	Not Determined	0
173269	1	2022-01-02	7	0	22	Livestock and Work Animals	3	Sheep	2	Tracks	1	Active	0
607087	1	2022-01-02	7	0	22	Livestock and Work Animals	3	Sheep	2	Tracks	2	Recent	0
465022	1	2022-01-02	7	0	22	Livestock and Work Animals	3	Sheep	2	Tracks	3	Old	0
282070	1	2022-01-02	7	0	22	Livestock and Work Animals	3	Sheep	3	Spoor	-9	Not Determined	0
129610	1	2022-01-02	7	0	22	Livestock and Work Animals	3	Sheep	3	Spoor	1	Active	0
563428	1	2022-01-02	7	0	22	Livestock and Work Animals	3	Sheep	3	Spoor	2	Recent	0
421363	1	2022-01-02	7	0	22	Livestock and Work Animals	3	Sheep	3	Spoor	3	Old	0
238411	1	2022-01-02	7	0	22	Livestock and Work Animals	3	Sheep	4	Other Signs	-9	Not Determined	0
85951	1	2022-01-02	7	0	22	Livestock and Work Animals	3	Sheep	4	Other Signs	1	Active	0
519769	1	2022-01-02	7	0	22	Livestock and Work Animals	3	Sheep	4	Other Signs	2	Recent	0
377704	1	2022-01-02	7	0	22	Livestock and Work Animals	3	Sheep	4	Other Signs	3	Old	0
39520	1	2022-01-02	7	0	22	Livestock and Work Animals	4	Rooster	1	Direct Sighting	1	Active	0
322957	1	2022-01-02	7	0	22	Livestock and Work Animals	4	Rooster	2	Tracks	-9	Not Determined	0
170497	1	2022-01-02	7	0	22	Livestock and Work Animals	4	Rooster	2	Tracks	1	Active	0
604315	1	2022-01-02	7	0	22	Livestock and Work Animals	4	Rooster	2	Tracks	2	Recent	0
462250	1	2022-01-02	7	0	22	Livestock and Work Animals	4	Rooster	2	Tracks	3	Old	0
279298	1	2022-01-02	7	0	22	Livestock and Work Animals	4	Rooster	3	Spoor	-9	Not Determined	0
126838	1	2022-01-02	7	0	22	Livestock and Work Animals	4	Rooster	3	Spoor	1	Active	0
560656	1	2022-01-02	7	0	22	Livestock and Work Animals	4	Rooster	3	Spoor	2	Recent	0
418591	1	2022-01-02	7	0	22	Livestock and Work Animals	4	Rooster	3	Spoor	3	Old	0
235639	1	2022-01-02	7	0	22	Livestock and Work Animals	4	Rooster	4	Other Signs	-9	Not Determined	0
83179	1	2022-01-02	7	0	22	Livestock and Work Animals	4	Rooster	4	Other Signs	1	Active	0
516997	1	2022-01-02	7	0	22	Livestock and Work Animals	4	Rooster	4	Other Signs	2	Recent	0
374932	1	2022-01-02	7	0	22	Livestock and Work Animals	4	Rooster	4	Other Signs	3	Old	0
19423	1	2022-01-02	7	0	22	Livestock and Work Animals	5	Chicken	1	Direct Sighting	1	Active	0
302860	1	2022-01-02	7	0	22	Livestock and Work Animals	5	Chicken	2	Tracks	-9	Not Determined	0
150400	1	2022-01-02	7	0	22	Livestock and Work Animals	5	Chicken	2	Tracks	1	Active	0
584218	1	2022-01-02	7	0	22	Livestock and Work Animals	5	Chicken	2	Tracks	2	Recent	0
442153	1	2022-01-02	7	0	22	Livestock and Work Animals	5	Chicken	2	Tracks	3	Old	0
259201	1	2022-01-02	7	0	22	Livestock and Work Animals	5	Chicken	3	Spoor	-9	Not Determined	0
106741	1	2022-01-02	7	0	22	Livestock and Work Animals	5	Chicken	3	Spoor	1	Active	0
540559	1	2022-01-02	7	0	22	Livestock and Work Animals	5	Chicken	3	Spoor	2	Recent	0
398494	1	2022-01-02	7	0	22	Livestock and Work Animals	5	Chicken	3	Spoor	3	Old	0
215542	1	2022-01-02	7	0	22	Livestock and Work Animals	5	Chicken	4	Other Signs	-9	Not Determined	0
63082	1	2022-01-02	7	0	22	Livestock and Work Animals	5	Chicken	4	Other Signs	1	Active	0
496900	1	2022-01-02	7	0	22	Livestock and Work Animals	5	Chicken	4	Other Signs	2	Recent	0
354835	1	2022-01-02	7	0	22	Livestock and Work Animals	5	Chicken	4	Other Signs	3	Old	0
24274	1	2022-01-02	7	0	22	Livestock and Work Animals	6	Dog	1	Direct Sighting	1	Active	9
307711	1	2022-01-02	7	0	22	Livestock and Work Animals	6	Dog	2	Tracks	-9	Not Determined	0
155251	1	2022-01-02	7	0	22	Livestock and Work Animals	6	Dog	2	Tracks	1	Active	0
589069	1	2022-01-02	7	0	22	Livestock and Work Animals	6	Dog	2	Tracks	2	Recent	0
447004	1	2022-01-02	7	0	22	Livestock and Work Animals	6	Dog	2	Tracks	3	Old	0
264052	1	2022-01-02	7	0	22	Livestock and Work Animals	6	Dog	3	Spoor	-9	Not Determined	0
111592	1	2022-01-02	7	0	22	Livestock and Work Animals	6	Dog	3	Spoor	1	Active	0
545410	1	2022-01-02	7	0	22	Livestock and Work Animals	6	Dog	3	Spoor	2	Recent	0
403345	1	2022-01-02	7	0	22	Livestock and Work Animals	6	Dog	3	Spoor	3	Old	0
220393	1	2022-01-02	7	0	22	Livestock and Work Animals	6	Dog	4	Other Signs	-9	Not Determined	0
67933	1	2022-01-02	7	0	22	Livestock and Work Animals	6	Dog	4	Other Signs	1	Active	0
501751	1	2022-01-02	7	0	22	Livestock and Work Animals	6	Dog	4	Other Signs	2	Recent	0
359686	1	2022-01-02	7	0	22	Livestock and Work Animals	6	Dog	4	Other Signs	3	Old	0
38827	1	2022-01-02	7	0	23	Wild Herbivores	11	Reedbuck	1	Direct Sighting	1	Active	0
322264	1	2022-01-02	7	0	23	Wild Herbivores	11	Reedbuck	2	Tracks	-9	Not Determined	0
169804	1	2022-01-02	7	0	23	Wild Herbivores	11	Reedbuck	2	Tracks	1	Active	0
603622	1	2022-01-02	7	0	23	Wild Herbivores	11	Reedbuck	2	Tracks	2	Recent	0
461557	1	2022-01-02	7	0	23	Wild Herbivores	11	Reedbuck	2	Tracks	3	Old	0
278605	1	2022-01-02	7	0	23	Wild Herbivores	11	Reedbuck	3	Spoor	-9	Not Determined	0
126145	1	2022-01-02	7	0	23	Wild Herbivores	11	Reedbuck	3	Spoor	1	Active	0
559963	1	2022-01-02	7	0	23	Wild Herbivores	11	Reedbuck	3	Spoor	2	Recent	0
417898	1	2022-01-02	7	0	23	Wild Herbivores	11	Reedbuck	3	Spoor	3	Old	0
234946	1	2022-01-02	7	0	23	Wild Herbivores	11	Reedbuck	4	Other Signs	-9	Not Determined	0
82486	1	2022-01-02	7	0	23	Wild Herbivores	11	Reedbuck	4	Other Signs	1	Active	0
516304	1	2022-01-02	7	0	23	Wild Herbivores	11	Reedbuck	4	Other Signs	2	Recent	0
374239	1	2022-01-02	7	0	23	Wild Herbivores	11	Reedbuck	4	Other Signs	3	Old	0
49222	1	2022-01-02	7	0	23	Wild Herbivores	12	Waterbuck	1	Direct Sighting	1	Active	0
332659	1	2022-01-02	7	0	23	Wild Herbivores	12	Waterbuck	2	Tracks	-9	Not Determined	0
180199	1	2022-01-02	7	0	23	Wild Herbivores	12	Waterbuck	2	Tracks	1	Active	0
614017	1	2022-01-02	7	0	23	Wild Herbivores	12	Waterbuck	2	Tracks	2	Recent	0
471952	1	2022-01-02	7	0	23	Wild Herbivores	12	Waterbuck	2	Tracks	3	Old	0
289000	1	2022-01-02	7	0	23	Wild Herbivores	12	Waterbuck	3	Spoor	-9	Not Determined	0
136540	1	2022-01-02	7	0	23	Wild Herbivores	12	Waterbuck	3	Spoor	1	Active	0
570358	1	2022-01-02	7	0	23	Wild Herbivores	12	Waterbuck	3	Spoor	2	Recent	0
428293	1	2022-01-02	7	0	23	Wild Herbivores	12	Waterbuck	3	Spoor	3	Old	0
245341	1	2022-01-02	7	0	23	Wild Herbivores	12	Waterbuck	4	Other Signs	-9	Not Determined	0
92881	1	2022-01-02	7	0	23	Wild Herbivores	12	Waterbuck	4	Other Signs	1	Active	0
526699	1	2022-01-02	7	0	23	Wild Herbivores	12	Waterbuck	4	Other Signs	2	Recent	0
384634	1	2022-01-02	7	0	23	Wild Herbivores	12	Waterbuck	4	Other Signs	3	Old	0
38134	1	2022-01-02	7	0	23	Wild Herbivores	13	Puku	1	Direct Sighting	1	Active	0
321571	1	2022-01-02	7	0	23	Wild Herbivores	13	Puku	2	Tracks	-9	Not Determined	0
169111	1	2022-01-02	7	0	23	Wild Herbivores	13	Puku	2	Tracks	1	Active	0
602929	1	2022-01-02	7	0	23	Wild Herbivores	13	Puku	2	Tracks	2	Recent	0
460864	1	2022-01-02	7	0	23	Wild Herbivores	13	Puku	2	Tracks	3	Old	0
277912	1	2022-01-02	7	0	23	Wild Herbivores	13	Puku	3	Spoor	-9	Not Determined	0
125452	1	2022-01-02	7	0	23	Wild Herbivores	13	Puku	3	Spoor	1	Active	0
559270	1	2022-01-02	7	0	23	Wild Herbivores	13	Puku	3	Spoor	2	Recent	0
417205	1	2022-01-02	7	0	23	Wild Herbivores	13	Puku	3	Spoor	3	Old	0
234253	1	2022-01-02	7	0	23	Wild Herbivores	13	Puku	4	Other Signs	-9	Not Determined	0
81793	1	2022-01-02	7	0	23	Wild Herbivores	13	Puku	4	Other Signs	1	Active	0
515611	1	2022-01-02	7	0	23	Wild Herbivores	13	Puku	4	Other Signs	2	Recent	0
373546	1	2022-01-02	7	0	23	Wild Herbivores	13	Puku	4	Other Signs	3	Old	0
15265	1	2022-01-02	7	0	23	Wild Herbivores	21	Bushbuck	1	Direct Sighting	1	Active	0
298702	1	2022-01-02	7	0	23	Wild Herbivores	21	Bushbuck	2	Tracks	-9	Not Determined	0
146242	1	2022-01-02	7	0	23	Wild Herbivores	21	Bushbuck	2	Tracks	1	Active	0
580060	1	2022-01-02	7	0	23	Wild Herbivores	21	Bushbuck	2	Tracks	2	Recent	0
437995	1	2022-01-02	7	0	23	Wild Herbivores	21	Bushbuck	2	Tracks	3	Old	0
255043	1	2022-01-02	7	0	23	Wild Herbivores	21	Bushbuck	3	Spoor	-9	Not Determined	0
102583	1	2022-01-02	7	0	23	Wild Herbivores	21	Bushbuck	3	Spoor	1	Active	0
536401	1	2022-01-02	7	0	23	Wild Herbivores	21	Bushbuck	3	Spoor	2	Recent	0
394336	1	2022-01-02	7	0	23	Wild Herbivores	21	Bushbuck	3	Spoor	3	Old	0
211384	1	2022-01-02	7	0	23	Wild Herbivores	21	Bushbuck	4	Other Signs	-9	Not Determined	0
58924	1	2022-01-02	7	0	23	Wild Herbivores	21	Bushbuck	4	Other Signs	1	Active	0
492742	1	2022-01-02	7	0	23	Wild Herbivores	21	Bushbuck	4	Other Signs	2	Recent	0
350677	1	2022-01-02	7	0	23	Wild Herbivores	21	Bushbuck	4	Other Signs	3	Old	0
24967	1	2022-01-02	7	0	23	Wild Herbivores	22	Eland	1	Direct Sighting	1	Active	0
308404	1	2022-01-02	7	0	23	Wild Herbivores	22	Eland	2	Tracks	-9	Not Determined	0
155944	1	2022-01-02	7	0	23	Wild Herbivores	22	Eland	2	Tracks	1	Active	0
589762	1	2022-01-02	7	0	23	Wild Herbivores	22	Eland	2	Tracks	2	Recent	0
447697	1	2022-01-02	7	0	23	Wild Herbivores	22	Eland	2	Tracks	3	Old	0
264745	1	2022-01-02	7	0	23	Wild Herbivores	22	Eland	3	Spoor	-9	Not Determined	0
112285	1	2022-01-02	7	0	23	Wild Herbivores	22	Eland	3	Spoor	1	Active	0
546103	1	2022-01-02	7	0	23	Wild Herbivores	22	Eland	3	Spoor	2	Recent	0
404038	1	2022-01-02	7	0	23	Wild Herbivores	22	Eland	3	Spoor	3	Old	0
221086	1	2022-01-02	7	0	23	Wild Herbivores	22	Eland	4	Other Signs	-9	Not Determined	0
68626	1	2022-01-02	7	0	23	Wild Herbivores	22	Eland	4	Other Signs	1	Active	0
502444	1	2022-01-02	7	0	23	Wild Herbivores	22	Eland	4	Other Signs	2	Recent	0
360379	1	2022-01-02	7	0	23	Wild Herbivores	22	Eland	4	Other Signs	3	Old	0
29125	1	2022-01-02	7	0	23	Wild Herbivores	23	Greater Kudu	1	Direct Sighting	1	Active	0
312562	1	2022-01-02	7	0	23	Wild Herbivores	23	Greater Kudu	2	Tracks	-9	Not Determined	0
160102	1	2022-01-02	7	0	23	Wild Herbivores	23	Greater Kudu	2	Tracks	1	Active	0
593920	1	2022-01-02	7	0	23	Wild Herbivores	23	Greater Kudu	2	Tracks	2	Recent	0
451855	1	2022-01-02	7	0	23	Wild Herbivores	23	Greater Kudu	2	Tracks	3	Old	0
268903	1	2022-01-02	7	0	23	Wild Herbivores	23	Greater Kudu	3	Spoor	-9	Not Determined	0
116443	1	2022-01-02	7	0	23	Wild Herbivores	23	Greater Kudu	3	Spoor	1	Active	0
550261	1	2022-01-02	7	0	23	Wild Herbivores	23	Greater Kudu	3	Spoor	2	Recent	0
408196	1	2022-01-02	7	0	23	Wild Herbivores	23	Greater Kudu	3	Spoor	3	Old	0
225244	1	2022-01-02	7	0	23	Wild Herbivores	23	Greater Kudu	4	Other Signs	-9	Not Determined	0
72784	1	2022-01-02	7	0	23	Wild Herbivores	23	Greater Kudu	4	Other Signs	1	Active	0
506602	1	2022-01-02	7	0	23	Wild Herbivores	23	Greater Kudu	4	Other Signs	2	Recent	0
364537	1	2022-01-02	7	0	23	Wild Herbivores	23	Greater Kudu	4	Other Signs	3	Old	0
29818	1	2022-01-02	7	0	23	Wild Herbivores	31	Hartebeest	1	Direct Sighting	1	Active	0
313255	1	2022-01-02	7	0	23	Wild Herbivores	31	Hartebeest	2	Tracks	-9	Not Determined	0
160795	1	2022-01-02	7	0	23	Wild Herbivores	31	Hartebeest	2	Tracks	1	Active	0
594613	1	2022-01-02	7	0	23	Wild Herbivores	31	Hartebeest	2	Tracks	2	Recent	0
452548	1	2022-01-02	7	0	23	Wild Herbivores	31	Hartebeest	2	Tracks	3	Old	0
269596	1	2022-01-02	7	0	23	Wild Herbivores	31	Hartebeest	3	Spoor	-9	Not Determined	0
117136	1	2022-01-02	7	0	23	Wild Herbivores	31	Hartebeest	3	Spoor	1	Active	0
550954	1	2022-01-02	7	0	23	Wild Herbivores	31	Hartebeest	3	Spoor	2	Recent	0
408889	1	2022-01-02	7	0	23	Wild Herbivores	31	Hartebeest	3	Spoor	3	Old	0
225937	1	2022-01-02	7	0	23	Wild Herbivores	31	Hartebeest	4	Other Signs	-9	Not Determined	0
73477	1	2022-01-02	7	0	23	Wild Herbivores	31	Hartebeest	4	Other Signs	1	Active	0
507295	1	2022-01-02	7	0	23	Wild Herbivores	31	Hartebeest	4	Other Signs	2	Recent	0
365230	1	2022-01-02	7	0	23	Wild Herbivores	31	Hartebeest	4	Other Signs	3	Old	0
50608	1	2022-01-02	7	0	23	Wild Herbivores	32	Wildebeest	1	Direct Sighting	1	Active	0
334045	1	2022-01-02	7	0	23	Wild Herbivores	32	Wildebeest	2	Tracks	-9	Not Determined	0
181585	1	2022-01-02	7	0	23	Wild Herbivores	32	Wildebeest	2	Tracks	1	Active	0
615403	1	2022-01-02	7	0	23	Wild Herbivores	32	Wildebeest	2	Tracks	2	Recent	0
473338	1	2022-01-02	7	0	23	Wild Herbivores	32	Wildebeest	2	Tracks	3	Old	0
290386	1	2022-01-02	7	0	23	Wild Herbivores	32	Wildebeest	3	Spoor	-9	Not Determined	0
137926	1	2022-01-02	7	0	23	Wild Herbivores	32	Wildebeest	3	Spoor	1	Active	0
571744	1	2022-01-02	7	0	23	Wild Herbivores	32	Wildebeest	3	Spoor	2	Recent	0
429679	1	2022-01-02	7	0	23	Wild Herbivores	32	Wildebeest	3	Spoor	3	Old	0
246727	1	2022-01-02	7	0	23	Wild Herbivores	32	Wildebeest	4	Other Signs	-9	Not Determined	0
94267	1	2022-01-02	7	0	23	Wild Herbivores	32	Wildebeest	4	Other Signs	1	Active	0
528085	1	2022-01-02	7	0	23	Wild Herbivores	32	Wildebeest	4	Other Signs	2	Recent	0
386020	1	2022-01-02	7	0	23	Wild Herbivores	32	Wildebeest	4	Other Signs	3	Old	0
40213	1	2022-01-02	7	0	23	Wild Herbivores	41	Sable Antelope	1	Direct Sighting	1	Active	0
323650	1	2022-01-02	7	0	23	Wild Herbivores	41	Sable Antelope	2	Tracks	-9	Not Determined	0
171190	1	2022-01-02	7	0	23	Wild Herbivores	41	Sable Antelope	2	Tracks	1	Active	0
605008	1	2022-01-02	7	0	23	Wild Herbivores	41	Sable Antelope	2	Tracks	2	Recent	0
462943	1	2022-01-02	7	0	23	Wild Herbivores	41	Sable Antelope	2	Tracks	3	Old	0
279991	1	2022-01-02	7	0	23	Wild Herbivores	41	Sable Antelope	3	Spoor	-9	Not Determined	0
127531	1	2022-01-02	7	0	23	Wild Herbivores	41	Sable Antelope	3	Spoor	1	Active	0
561349	1	2022-01-02	7	0	23	Wild Herbivores	41	Sable Antelope	3	Spoor	2	Recent	0
419284	1	2022-01-02	7	0	23	Wild Herbivores	41	Sable Antelope	3	Spoor	3	Old	0
236332	1	2022-01-02	7	0	23	Wild Herbivores	41	Sable Antelope	4	Other Signs	-9	Not Determined	0
83872	1	2022-01-02	7	0	23	Wild Herbivores	41	Sable Antelope	4	Other Signs	1	Active	0
517690	1	2022-01-02	7	0	23	Wild Herbivores	41	Sable Antelope	4	Other Signs	2	Recent	0
375625	1	2022-01-02	7	0	23	Wild Herbivores	41	Sable Antelope	4	Other Signs	3	Old	0
47836	1	2022-01-02	7	0	23	Wild Herbivores	51	Warthog	1	Direct Sighting	1	Active	0
331273	1	2022-01-02	7	0	23	Wild Herbivores	51	Warthog	2	Tracks	-9	Not Determined	0
178813	1	2022-01-02	7	0	23	Wild Herbivores	51	Warthog	2	Tracks	1	Active	0
612631	1	2022-01-02	7	0	23	Wild Herbivores	51	Warthog	2	Tracks	2	Recent	0
470566	1	2022-01-02	7	0	23	Wild Herbivores	51	Warthog	2	Tracks	3	Old	0
287614	1	2022-01-02	7	0	23	Wild Herbivores	51	Warthog	3	Spoor	-9	Not Determined	0
135154	1	2022-01-02	7	0	23	Wild Herbivores	51	Warthog	3	Spoor	1	Active	0
568972	1	2022-01-02	7	0	23	Wild Herbivores	51	Warthog	3	Spoor	2	Recent	0
426907	1	2022-01-02	7	0	23	Wild Herbivores	51	Warthog	3	Spoor	3	Old	0
243955	1	2022-01-02	7	0	23	Wild Herbivores	51	Warthog	4	Other Signs	-9	Not Determined	0
91495	1	2022-01-02	7	0	23	Wild Herbivores	51	Warthog	4	Other Signs	1	Active	0
525313	1	2022-01-02	7	0	23	Wild Herbivores	51	Warthog	4	Other Signs	2	Recent	0
383248	1	2022-01-02	7	0	23	Wild Herbivores	51	Warthog	4	Other Signs	3	Old	0
15958	1	2022-01-02	7	0	23	Wild Herbivores	52	Bushpig	1	Direct Sighting	1	Active	0
299395	1	2022-01-02	7	0	23	Wild Herbivores	52	Bushpig	2	Tracks	-9	Not Determined	0
146935	1	2022-01-02	7	0	23	Wild Herbivores	52	Bushpig	2	Tracks	1	Active	0
580753	1	2022-01-02	7	0	23	Wild Herbivores	52	Bushpig	2	Tracks	2	Recent	0
438688	1	2022-01-02	7	0	23	Wild Herbivores	52	Bushpig	2	Tracks	3	Old	0
255736	1	2022-01-02	7	0	23	Wild Herbivores	52	Bushpig	3	Spoor	-9	Not Determined	0
103276	1	2022-01-02	7	0	23	Wild Herbivores	52	Bushpig	3	Spoor	1	Active	0
537094	1	2022-01-02	7	0	23	Wild Herbivores	52	Bushpig	3	Spoor	2	Recent	0
395029	1	2022-01-02	7	0	23	Wild Herbivores	52	Bushpig	3	Spoor	3	Old	0
212077	1	2022-01-02	7	0	23	Wild Herbivores	52	Bushpig	4	Other Signs	-9	Not Determined	0
59617	1	2022-01-02	7	0	23	Wild Herbivores	52	Bushpig	4	Other Signs	1	Active	0
493435	1	2022-01-02	7	0	23	Wild Herbivores	52	Bushpig	4	Other Signs	2	Recent	0
351370	1	2022-01-02	7	0	23	Wild Herbivores	52	Bushpig	4	Other Signs	3	Old	0
30511	1	2022-01-02	7	0	23	Wild Herbivores	61	Hippo	1	Direct Sighting	1	Active	0
313948	1	2022-01-02	7	0	23	Wild Herbivores	61	Hippo	2	Tracks	-9	Not Determined	0
161488	1	2022-01-02	7	0	23	Wild Herbivores	61	Hippo	2	Tracks	1	Active	0
595306	1	2022-01-02	7	0	23	Wild Herbivores	61	Hippo	2	Tracks	2	Recent	0
453241	1	2022-01-02	7	0	23	Wild Herbivores	61	Hippo	2	Tracks	3	Old	0
270289	1	2022-01-02	7	0	23	Wild Herbivores	61	Hippo	3	Spoor	-9	Not Determined	0
117829	1	2022-01-02	7	0	23	Wild Herbivores	61	Hippo	3	Spoor	1	Active	0
551647	1	2022-01-02	7	0	23	Wild Herbivores	61	Hippo	3	Spoor	2	Recent	0
409582	1	2022-01-02	7	0	23	Wild Herbivores	61	Hippo	3	Spoor	3	Old	0
226630	1	2022-01-02	7	0	23	Wild Herbivores	61	Hippo	4	Other Signs	-9	Not Determined	0
74170	1	2022-01-02	7	0	23	Wild Herbivores	61	Hippo	4	Other Signs	1	Active	0
507988	1	2022-01-02	7	0	23	Wild Herbivores	61	Hippo	4	Other Signs	2	Recent	0
365923	1	2022-01-02	7	0	23	Wild Herbivores	61	Hippo	4	Other Signs	3	Old	0
25660	1	2022-01-02	7	0	23	Wild Herbivores	62	Elephant	1	Direct Sighting	1	Active	0
309097	1	2022-01-02	7	0	23	Wild Herbivores	62	Elephant	2	Tracks	-9	Not Determined	0
156637	1	2022-01-02	7	0	23	Wild Herbivores	62	Elephant	2	Tracks	1	Active	0
590455	1	2022-01-02	7	0	23	Wild Herbivores	62	Elephant	2	Tracks	2	Recent	0
448390	1	2022-01-02	7	0	23	Wild Herbivores	62	Elephant	2	Tracks	3	Old	0
265438	1	2022-01-02	7	0	23	Wild Herbivores	62	Elephant	3	Spoor	-9	Not Determined	0
112978	1	2022-01-02	7	0	23	Wild Herbivores	62	Elephant	3	Spoor	1	Active	0
546796	1	2022-01-02	7	0	23	Wild Herbivores	62	Elephant	3	Spoor	2	Recent	0
404731	1	2022-01-02	7	0	23	Wild Herbivores	62	Elephant	3	Spoor	3	Old	0
221779	1	2022-01-02	7	0	23	Wild Herbivores	62	Elephant	4	Other Signs	-9	Not Determined	0
69319	1	2022-01-02	7	0	23	Wild Herbivores	62	Elephant	4	Other Signs	1	Active	0
503137	1	2022-01-02	7	0	23	Wild Herbivores	62	Elephant	4	Other Signs	2	Recent	0
361072	1	2022-01-02	7	0	23	Wild Herbivores	62	Elephant	4	Other Signs	3	Old	0
8335	1	2022-01-02	7	0	23	Wild Herbivores	71	African Buffalo	1	Direct Sighting	1	Active	0
291772	1	2022-01-02	7	0	23	Wild Herbivores	71	African Buffalo	2	Tracks	-9	Not Determined	0
139312	1	2022-01-02	7	0	23	Wild Herbivores	71	African Buffalo	2	Tracks	1	Active	0
573130	1	2022-01-02	7	0	23	Wild Herbivores	71	African Buffalo	2	Tracks	2	Recent	0
431065	1	2022-01-02	7	0	23	Wild Herbivores	71	African Buffalo	2	Tracks	3	Old	0
248113	1	2022-01-02	7	0	23	Wild Herbivores	71	African Buffalo	3	Spoor	-9	Not Determined	0
95653	1	2022-01-02	7	0	23	Wild Herbivores	71	African Buffalo	3	Spoor	1	Active	0
529471	1	2022-01-02	7	0	23	Wild Herbivores	71	African Buffalo	3	Spoor	2	Recent	0
387406	1	2022-01-02	7	0	23	Wild Herbivores	71	African Buffalo	3	Spoor	3	Old	0
204454	1	2022-01-02	7	0	23	Wild Herbivores	71	African Buffalo	4	Other Signs	-9	Not Determined	0
51994	1	2022-01-02	7	0	23	Wild Herbivores	71	African Buffalo	4	Other Signs	1	Active	0
485812	1	2022-01-02	7	0	23	Wild Herbivores	71	African Buffalo	4	Other Signs	2	Recent	0
343747	1	2022-01-02	7	0	23	Wild Herbivores	71	African Buffalo	4	Other Signs	3	Old	0
51301	1	2022-01-02	7	0	23	Wild Herbivores	81	Zebra	1	Direct Sighting	1	Active	0
334738	1	2022-01-02	7	0	23	Wild Herbivores	81	Zebra	2	Tracks	-9	Not Determined	0
182278	1	2022-01-02	7	0	23	Wild Herbivores	81	Zebra	2	Tracks	1	Active	0
616096	1	2022-01-02	7	0	23	Wild Herbivores	81	Zebra	2	Tracks	2	Recent	0
474031	1	2022-01-02	7	0	23	Wild Herbivores	81	Zebra	2	Tracks	3	Old	0
291079	1	2022-01-02	7	0	23	Wild Herbivores	81	Zebra	3	Spoor	-9	Not Determined	0
138619	1	2022-01-02	7	0	23	Wild Herbivores	81	Zebra	3	Spoor	1	Active	0
572437	1	2022-01-02	7	0	23	Wild Herbivores	81	Zebra	3	Spoor	2	Recent	0
430372	1	2022-01-02	7	0	23	Wild Herbivores	81	Zebra	3	Spoor	3	Old	0
247420	1	2022-01-02	7	0	23	Wild Herbivores	81	Zebra	4	Other Signs	-9	Not Determined	0
94960	1	2022-01-02	7	0	23	Wild Herbivores	81	Zebra	4	Other Signs	1	Active	0
528778	1	2022-01-02	7	0	23	Wild Herbivores	81	Zebra	4	Other Signs	2	Recent	0
386713	1	2022-01-02	7	0	23	Wild Herbivores	81	Zebra	4	Other Signs	3	Old	0
45064	1	2022-01-02	7	0	23	Wild Herbivores	91	Suni	1	Direct Sighting	1	Active	0
328501	1	2022-01-02	7	0	23	Wild Herbivores	91	Suni	2	Tracks	-9	Not Determined	0
176041	1	2022-01-02	7	0	23	Wild Herbivores	91	Suni	2	Tracks	1	Active	0
609859	1	2022-01-02	7	0	23	Wild Herbivores	91	Suni	2	Tracks	2	Recent	0
467794	1	2022-01-02	7	0	23	Wild Herbivores	91	Suni	2	Tracks	3	Old	0
284842	1	2022-01-02	7	0	23	Wild Herbivores	91	Suni	3	Spoor	-9	Not Determined	0
132382	1	2022-01-02	7	0	23	Wild Herbivores	91	Suni	3	Spoor	1	Active	0
566200	1	2022-01-02	7	0	23	Wild Herbivores	91	Suni	3	Spoor	2	Recent	0
424135	1	2022-01-02	7	0	23	Wild Herbivores	91	Suni	3	Spoor	3	Old	0
241183	1	2022-01-02	7	0	23	Wild Herbivores	91	Suni	4	Other Signs	-9	Not Determined	0
88723	1	2022-01-02	7	0	23	Wild Herbivores	91	Suni	4	Other Signs	1	Active	0
522541	1	2022-01-02	7	0	23	Wild Herbivores	91	Suni	4	Other Signs	2	Recent	0
380476	1	2022-01-02	7	0	23	Wild Herbivores	91	Suni	4	Other Signs	3	Old	0
20116	1	2022-01-02	7	0	23	Wild Herbivores	101	Common Duiker	1	Direct Sighting	1	Active	0
303553	1	2022-01-02	7	0	23	Wild Herbivores	101	Common Duiker	2	Tracks	-9	Not Determined	0
151093	1	2022-01-02	7	0	23	Wild Herbivores	101	Common Duiker	2	Tracks	1	Active	0
584911	1	2022-01-02	7	0	23	Wild Herbivores	101	Common Duiker	2	Tracks	2	Recent	0
442846	1	2022-01-02	7	0	23	Wild Herbivores	101	Common Duiker	2	Tracks	3	Old	0
259894	1	2022-01-02	7	0	23	Wild Herbivores	101	Common Duiker	3	Spoor	-9	Not Determined	0
107434	1	2022-01-02	7	0	23	Wild Herbivores	101	Common Duiker	3	Spoor	1	Active	0
541252	1	2022-01-02	7	0	23	Wild Herbivores	101	Common Duiker	3	Spoor	2	Recent	0
399187	1	2022-01-02	7	0	23	Wild Herbivores	101	Common Duiker	3	Spoor	3	Old	0
216235	1	2022-01-02	7	0	23	Wild Herbivores	101	Common Duiker	4	Other Signs	-9	Not Determined	0
63775	1	2022-01-02	7	0	23	Wild Herbivores	101	Common Duiker	4	Other Signs	1	Active	0
497593	1	2022-01-02	7	0	23	Wild Herbivores	101	Common Duiker	4	Other Signs	2	Recent	0
355528	1	2022-01-02	7	0	23	Wild Herbivores	101	Common Duiker	4	Other Signs	3	Old	0
20809	1	2022-01-02	7	0	23	Wild Herbivores	111	Common Impala	1	Direct Sighting	1	Active	0
304246	1	2022-01-02	7	0	23	Wild Herbivores	111	Common Impala	2	Tracks	-9	Not Determined	0
151786	1	2022-01-02	7	0	23	Wild Herbivores	111	Common Impala	2	Tracks	1	Active	0
585604	1	2022-01-02	7	0	23	Wild Herbivores	111	Common Impala	2	Tracks	2	Recent	0
443539	1	2022-01-02	7	0	23	Wild Herbivores	111	Common Impala	2	Tracks	3	Old	0
260587	1	2022-01-02	7	0	23	Wild Herbivores	111	Common Impala	3	Spoor	-9	Not Determined	0
108127	1	2022-01-02	7	0	23	Wild Herbivores	111	Common Impala	3	Spoor	1	Active	0
541945	1	2022-01-02	7	0	23	Wild Herbivores	111	Common Impala	3	Spoor	2	Recent	0
399880	1	2022-01-02	7	0	23	Wild Herbivores	111	Common Impala	3	Spoor	3	Old	0
216928	1	2022-01-02	7	0	23	Wild Herbivores	111	Common Impala	4	Other Signs	-9	Not Determined	0
64468	1	2022-01-02	7	0	23	Wild Herbivores	111	Common Impala	4	Other Signs	1	Active	0
498286	1	2022-01-02	7	0	23	Wild Herbivores	111	Common Impala	4	Other Signs	2	Recent	0
356221	1	2022-01-02	7	0	23	Wild Herbivores	111	Common Impala	4	Other Signs	3	Old	0
23581	1	2022-01-02	7	0	23	Wild Herbivores	121	Dikdik	1	Direct Sighting	1	Active	0
307018	1	2022-01-02	7	0	23	Wild Herbivores	121	Dikdik	2	Tracks	-9	Not Determined	0
154558	1	2022-01-02	7	0	23	Wild Herbivores	121	Dikdik	2	Tracks	1	Active	0
588376	1	2022-01-02	7	0	23	Wild Herbivores	121	Dikdik	2	Tracks	2	Recent	0
446311	1	2022-01-02	7	0	23	Wild Herbivores	121	Dikdik	2	Tracks	3	Old	0
263359	1	2022-01-02	7	0	23	Wild Herbivores	121	Dikdik	3	Spoor	-9	Not Determined	0
110899	1	2022-01-02	7	0	23	Wild Herbivores	121	Dikdik	3	Spoor	1	Active	0
544717	1	2022-01-02	7	0	23	Wild Herbivores	121	Dikdik	3	Spoor	2	Recent	0
402652	1	2022-01-02	7	0	23	Wild Herbivores	121	Dikdik	3	Spoor	3	Old	0
219700	1	2022-01-02	7	0	23	Wild Herbivores	121	Dikdik	4	Other Signs	-9	Not Determined	0
67240	1	2022-01-02	7	0	23	Wild Herbivores	121	Dikdik	4	Other Signs	1	Active	0
501058	1	2022-01-02	7	0	23	Wild Herbivores	121	Dikdik	4	Other Signs	2	Recent	0
358993	1	2022-01-02	7	0	23	Wild Herbivores	121	Dikdik	4	Other Signs	3	Old	0
41599	1	2022-01-02	7	0	23	Wild Herbivores	131	Sharpe's Grysbok	1	Direct Sighting	1	Active	0
325036	1	2022-01-02	7	0	23	Wild Herbivores	131	Sharpe's Grysbok	2	Tracks	-9	Not Determined	0
172576	1	2022-01-02	7	0	23	Wild Herbivores	131	Sharpe's Grysbok	2	Tracks	1	Active	0
606394	1	2022-01-02	7	0	23	Wild Herbivores	131	Sharpe's Grysbok	2	Tracks	2	Recent	0
464329	1	2022-01-02	7	0	23	Wild Herbivores	131	Sharpe's Grysbok	2	Tracks	3	Old	0
281377	1	2022-01-02	7	0	23	Wild Herbivores	131	Sharpe's Grysbok	3	Spoor	-9	Not Determined	0
128917	1	2022-01-02	7	0	23	Wild Herbivores	131	Sharpe's Grysbok	3	Spoor	1	Active	0
562735	1	2022-01-02	7	0	23	Wild Herbivores	131	Sharpe's Grysbok	3	Spoor	2	Recent	0
420670	1	2022-01-02	7	0	23	Wild Herbivores	131	Sharpe's Grysbok	3	Spoor	3	Old	0
237718	1	2022-01-02	7	0	23	Wild Herbivores	131	Sharpe's Grysbok	4	Other Signs	-9	Not Determined	0
85258	1	2022-01-02	7	0	23	Wild Herbivores	131	Sharpe's Grysbok	4	Other Signs	1	Active	0
519076	1	2022-01-02	7	0	23	Wild Herbivores	131	Sharpe's Grysbok	4	Other Signs	2	Recent	0
377011	1	2022-01-02	7	0	23	Wild Herbivores	131	Sharpe's Grysbok	4	Other Signs	3	Old	0
33283	1	2022-01-02	7	0	23	Wild Herbivores	141	Klipspringer	1	Direct Sighting	1	Active	0
316720	1	2022-01-02	7	0	23	Wild Herbivores	141	Klipspringer	2	Tracks	-9	Not Determined	0
164260	1	2022-01-02	7	0	23	Wild Herbivores	141	Klipspringer	2	Tracks	1	Active	0
598078	1	2022-01-02	7	0	23	Wild Herbivores	141	Klipspringer	2	Tracks	2	Recent	0
456013	1	2022-01-02	7	0	23	Wild Herbivores	141	Klipspringer	2	Tracks	3	Old	0
273061	1	2022-01-02	7	0	23	Wild Herbivores	141	Klipspringer	3	Spoor	-9	Not Determined	0
120601	1	2022-01-02	7	0	23	Wild Herbivores	141	Klipspringer	3	Spoor	1	Active	0
554419	1	2022-01-02	7	0	23	Wild Herbivores	141	Klipspringer	3	Spoor	2	Recent	0
412354	1	2022-01-02	7	0	23	Wild Herbivores	141	Klipspringer	3	Spoor	3	Old	0
229402	1	2022-01-02	7	0	23	Wild Herbivores	141	Klipspringer	4	Other Signs	-9	Not Determined	0
76942	1	2022-01-02	7	0	23	Wild Herbivores	141	Klipspringer	4	Other Signs	1	Active	0
510760	1	2022-01-02	7	0	23	Wild Herbivores	141	Klipspringer	4	Other Signs	2	Recent	0
368695	1	2022-01-02	7	0	23	Wild Herbivores	141	Klipspringer	4	Other Signs	3	Old	0
35362	1	2022-01-02	7	0	24	Wild Carnivores	11	Lion	1	Direct Sighting	1	Active	0
318799	1	2022-01-02	7	0	24	Wild Carnivores	11	Lion	2	Tracks	-9	Not Determined	0
166339	1	2022-01-02	7	0	24	Wild Carnivores	11	Lion	2	Tracks	1	Active	0
600157	1	2022-01-02	7	0	24	Wild Carnivores	11	Lion	2	Tracks	2	Recent	0
458092	1	2022-01-02	7	0	24	Wild Carnivores	11	Lion	2	Tracks	3	Old	0
275140	1	2022-01-02	7	0	24	Wild Carnivores	11	Lion	3	Spoor	-9	Not Determined	0
122680	1	2022-01-02	7	0	24	Wild Carnivores	11	Lion	3	Spoor	1	Active	0
556498	1	2022-01-02	7	0	24	Wild Carnivores	11	Lion	3	Spoor	2	Recent	0
414433	1	2022-01-02	7	0	24	Wild Carnivores	11	Lion	3	Spoor	3	Old	0
231481	1	2022-01-02	7	0	24	Wild Carnivores	11	Lion	4	Other Signs	-9	Not Determined	0
79021	1	2022-01-02	7	0	24	Wild Carnivores	11	Lion	4	Other Signs	1	Active	0
512839	1	2022-01-02	7	0	24	Wild Carnivores	11	Lion	4	Other Signs	2	Recent	0
370774	1	2022-01-02	7	0	24	Wild Carnivores	11	Lion	4	Other Signs	3	Old	0
33976	1	2022-01-02	7	0	24	Wild Carnivores	12	Leopard	1	Direct Sighting	1	Active	0
317413	1	2022-01-02	7	0	24	Wild Carnivores	12	Leopard	2	Tracks	-9	Not Determined	0
164953	1	2022-01-02	7	0	24	Wild Carnivores	12	Leopard	2	Tracks	1	Active	0
598771	1	2022-01-02	7	0	24	Wild Carnivores	12	Leopard	2	Tracks	2	Recent	0
456706	1	2022-01-02	7	0	24	Wild Carnivores	12	Leopard	2	Tracks	3	Old	0
273754	1	2022-01-02	7	0	24	Wild Carnivores	12	Leopard	3	Spoor	-9	Not Determined	0
121294	1	2022-01-02	7	0	24	Wild Carnivores	12	Leopard	3	Spoor	1	Active	0
555112	1	2022-01-02	7	0	24	Wild Carnivores	12	Leopard	3	Spoor	2	Recent	0
413047	1	2022-01-02	7	0	24	Wild Carnivores	12	Leopard	3	Spoor	3	Old	0
230095	1	2022-01-02	7	0	24	Wild Carnivores	12	Leopard	4	Other Signs	-9	Not Determined	0
77635	1	2022-01-02	7	0	24	Wild Carnivores	12	Leopard	4	Other Signs	1	Active	0
511453	1	2022-01-02	7	0	24	Wild Carnivores	12	Leopard	4	Other Signs	2	Recent	0
369388	1	2022-01-02	7	0	24	Wild Carnivores	12	Leopard	4	Other Signs	3	Old	0
10414	1	2022-01-02	7	0	24	Wild Carnivores	21	African Wild Cat	1	Direct Sighting	1	Active	0
293851	1	2022-01-02	7	0	24	Wild Carnivores	21	African Wild Cat	2	Tracks	-9	Not Determined	0
141391	1	2022-01-02	7	0	24	Wild Carnivores	21	African Wild Cat	2	Tracks	1	Active	0
575209	1	2022-01-02	7	0	24	Wild Carnivores	21	African Wild Cat	2	Tracks	2	Recent	0
433144	1	2022-01-02	7	0	24	Wild Carnivores	21	African Wild Cat	2	Tracks	3	Old	0
250192	1	2022-01-02	7	0	24	Wild Carnivores	21	African Wild Cat	3	Spoor	-9	Not Determined	0
97732	1	2022-01-02	7	0	24	Wild Carnivores	21	African Wild Cat	3	Spoor	1	Active	0
531550	1	2022-01-02	7	0	24	Wild Carnivores	21	African Wild Cat	3	Spoor	2	Recent	0
389485	1	2022-01-02	7	0	24	Wild Carnivores	21	African Wild Cat	3	Spoor	3	Old	0
206533	1	2022-01-02	7	0	24	Wild Carnivores	21	African Wild Cat	4	Other Signs	-9	Not Determined	0
54073	1	2022-01-02	7	0	24	Wild Carnivores	21	African Wild Cat	4	Other Signs	1	Active	0
487891	1	2022-01-02	7	0	24	Wild Carnivores	21	African Wild Cat	4	Other Signs	2	Recent	0
345826	1	2022-01-02	7	0	24	Wild Carnivores	21	African Wild Cat	4	Other Signs	3	Old	0
9028	1	2022-01-02	7	0	24	Wild Carnivores	31	African Civet	1	Direct Sighting	1	Active	0
292465	1	2022-01-02	7	0	24	Wild Carnivores	31	African Civet	2	Tracks	-9	Not Determined	0
140005	1	2022-01-02	7	0	24	Wild Carnivores	31	African Civet	2	Tracks	1	Active	0
573823	1	2022-01-02	7	0	24	Wild Carnivores	31	African Civet	2	Tracks	2	Recent	0
431758	1	2022-01-02	7	0	24	Wild Carnivores	31	African Civet	2	Tracks	3	Old	0
248806	1	2022-01-02	7	0	24	Wild Carnivores	31	African Civet	3	Spoor	-9	Not Determined	0
96346	1	2022-01-02	7	0	24	Wild Carnivores	31	African Civet	3	Spoor	1	Active	0
530164	1	2022-01-02	7	0	24	Wild Carnivores	31	African Civet	3	Spoor	2	Recent	0
388099	1	2022-01-02	7	0	24	Wild Carnivores	31	African Civet	3	Spoor	3	Old	0
205147	1	2022-01-02	7	0	24	Wild Carnivores	31	African Civet	4	Other Signs	-9	Not Determined	0
52687	1	2022-01-02	7	0	24	Wild Carnivores	31	African Civet	4	Other Signs	1	Active	0
486505	1	2022-01-02	7	0	24	Wild Carnivores	31	African Civet	4	Other Signs	2	Recent	0
344440	1	2022-01-02	7	0	24	Wild Carnivores	31	African Civet	4	Other Signs	3	Old	0
16651	1	2022-01-02	7	0	24	Wild Carnivores	32	Cape Genet	1	Direct Sighting	1	Active	0
300088	1	2022-01-02	7	0	24	Wild Carnivores	32	Cape Genet	2	Tracks	-9	Not Determined	0
147628	1	2022-01-02	7	0	24	Wild Carnivores	32	Cape Genet	2	Tracks	1	Active	0
581446	1	2022-01-02	7	0	24	Wild Carnivores	32	Cape Genet	2	Tracks	2	Recent	0
439381	1	2022-01-02	7	0	24	Wild Carnivores	32	Cape Genet	2	Tracks	3	Old	0
256429	1	2022-01-02	7	0	24	Wild Carnivores	32	Cape Genet	3	Spoor	-9	Not Determined	0
103969	1	2022-01-02	7	0	24	Wild Carnivores	32	Cape Genet	3	Spoor	1	Active	0
537787	1	2022-01-02	7	0	24	Wild Carnivores	32	Cape Genet	3	Spoor	2	Recent	0
395722	1	2022-01-02	7	0	24	Wild Carnivores	32	Cape Genet	3	Spoor	3	Old	0
212770	1	2022-01-02	7	0	24	Wild Carnivores	32	Cape Genet	4	Other Signs	-9	Not Determined	0
60310	1	2022-01-02	7	0	24	Wild Carnivores	32	Cape Genet	4	Other Signs	1	Active	0
494128	1	2022-01-02	7	0	24	Wild Carnivores	32	Cape Genet	4	Other Signs	2	Recent	0
352063	1	2022-01-02	7	0	24	Wild Carnivores	32	Cape Genet	4	Other Signs	3	Old	0
44371	1	2022-01-02	7	0	24	Wild Carnivores	41	Spotted Hyena	1	Direct Sighting	1	Active	0
327808	1	2022-01-02	7	0	24	Wild Carnivores	41	Spotted Hyena	2	Tracks	-9	Not Determined	0
175348	1	2022-01-02	7	0	24	Wild Carnivores	41	Spotted Hyena	2	Tracks	1	Active	0
609166	1	2022-01-02	7	0	24	Wild Carnivores	41	Spotted Hyena	2	Tracks	2	Recent	0
467101	1	2022-01-02	7	0	24	Wild Carnivores	41	Spotted Hyena	2	Tracks	3	Old	0
284149	1	2022-01-02	7	0	24	Wild Carnivores	41	Spotted Hyena	3	Spoor	-9	Not Determined	0
131689	1	2022-01-02	7	0	24	Wild Carnivores	41	Spotted Hyena	3	Spoor	1	Active	0
565507	1	2022-01-02	7	0	24	Wild Carnivores	41	Spotted Hyena	3	Spoor	2	Recent	0
423442	1	2022-01-02	7	0	24	Wild Carnivores	41	Spotted Hyena	3	Spoor	3	Old	0
240490	1	2022-01-02	7	0	24	Wild Carnivores	41	Spotted Hyena	4	Other Signs	-9	Not Determined	0
88030	1	2022-01-02	7	0	24	Wild Carnivores	41	Spotted Hyena	4	Other Signs	1	Active	0
521848	1	2022-01-02	7	0	24	Wild Carnivores	41	Spotted Hyena	4	Other Signs	2	Recent	0
379783	1	2022-01-02	7	0	24	Wild Carnivores	41	Spotted Hyena	4	Other Signs	3	Old	0
11107	1	2022-01-02	7	0	24	Wild Carnivores	51	African Wild Dog	1	Direct Sighting	1	Active	0
294544	1	2022-01-02	7	0	24	Wild Carnivores	51	African Wild Dog	2	Tracks	-9	Not Determined	0
142084	1	2022-01-02	7	0	24	Wild Carnivores	51	African Wild Dog	2	Tracks	1	Active	0
575902	1	2022-01-02	7	0	24	Wild Carnivores	51	African Wild Dog	2	Tracks	2	Recent	0
433837	1	2022-01-02	7	0	24	Wild Carnivores	51	African Wild Dog	2	Tracks	3	Old	0
250885	1	2022-01-02	7	0	24	Wild Carnivores	51	African Wild Dog	3	Spoor	-9	Not Determined	0
98425	1	2022-01-02	7	0	24	Wild Carnivores	51	African Wild Dog	3	Spoor	1	Active	0
532243	1	2022-01-02	7	0	24	Wild Carnivores	51	African Wild Dog	3	Spoor	2	Recent	0
390178	1	2022-01-02	7	0	24	Wild Carnivores	51	African Wild Dog	3	Spoor	3	Old	0
207226	1	2022-01-02	7	0	24	Wild Carnivores	51	African Wild Dog	4	Other Signs	-9	Not Determined	0
54766	1	2022-01-02	7	0	24	Wild Carnivores	51	African Wild Dog	4	Other Signs	1	Active	0
488584	1	2022-01-02	7	0	24	Wild Carnivores	51	African Wild Dog	4	Other Signs	2	Recent	0
346519	1	2022-01-02	7	0	24	Wild Carnivores	51	African Wild Dog	4	Other Signs	3	Old	0
42985	1	2022-01-02	7	0	24	Wild Carnivores	52	Side Striped Jackal	1	Direct Sighting	1	Active	0
326422	1	2022-01-02	7	0	24	Wild Carnivores	52	Side Striped Jackal	2	Tracks	-9	Not Determined	0
173962	1	2022-01-02	7	0	24	Wild Carnivores	52	Side Striped Jackal	2	Tracks	1	Active	0
607780	1	2022-01-02	7	0	24	Wild Carnivores	52	Side Striped Jackal	2	Tracks	2	Recent	0
465715	1	2022-01-02	7	0	24	Wild Carnivores	52	Side Striped Jackal	2	Tracks	3	Old	0
282763	1	2022-01-02	7	0	24	Wild Carnivores	52	Side Striped Jackal	3	Spoor	-9	Not Determined	0
130303	1	2022-01-02	7	0	24	Wild Carnivores	52	Side Striped Jackal	3	Spoor	1	Active	0
564121	1	2022-01-02	7	0	24	Wild Carnivores	52	Side Striped Jackal	3	Spoor	2	Recent	0
422056	1	2022-01-02	7	0	24	Wild Carnivores	52	Side Striped Jackal	3	Spoor	3	Old	0
239104	1	2022-01-02	7	0	24	Wild Carnivores	52	Side Striped Jackal	4	Other Signs	-9	Not Determined	0
86644	1	2022-01-02	7	0	24	Wild Carnivores	52	Side Striped Jackal	4	Other Signs	1	Active	0
520462	1	2022-01-02	7	0	24	Wild Carnivores	52	Side Striped Jackal	4	Other Signs	2	Recent	0
378397	1	2022-01-02	7	0	24	Wild Carnivores	52	Side Striped Jackal	4	Other Signs	3	Old	0
43678	1	2022-01-02	7	0	24	Wild Carnivores	61	Slender Mongoose	1	Direct Sighting	1	Active	0
327115	1	2022-01-02	7	0	24	Wild Carnivores	61	Slender Mongoose	2	Tracks	-9	Not Determined	0
174655	1	2022-01-02	7	0	24	Wild Carnivores	61	Slender Mongoose	2	Tracks	1	Active	0
608473	1	2022-01-02	7	0	24	Wild Carnivores	61	Slender Mongoose	2	Tracks	2	Recent	0
466408	1	2022-01-02	7	0	24	Wild Carnivores	61	Slender Mongoose	2	Tracks	3	Old	0
283456	1	2022-01-02	7	0	24	Wild Carnivores	61	Slender Mongoose	3	Spoor	-9	Not Determined	0
130996	1	2022-01-02	7	0	24	Wild Carnivores	61	Slender Mongoose	3	Spoor	1	Active	0
564814	1	2022-01-02	7	0	24	Wild Carnivores	61	Slender Mongoose	3	Spoor	2	Recent	0
422749	1	2022-01-02	7	0	24	Wild Carnivores	61	Slender Mongoose	3	Spoor	3	Old	0
239797	1	2022-01-02	7	0	24	Wild Carnivores	61	Slender Mongoose	4	Other Signs	-9	Not Determined	0
87337	1	2022-01-02	7	0	24	Wild Carnivores	61	Slender Mongoose	4	Other Signs	1	Active	0
521155	1	2022-01-02	7	0	24	Wild Carnivores	61	Slender Mongoose	4	Other Signs	2	Recent	0
379090	1	2022-01-02	7	0	24	Wild Carnivores	61	Slender Mongoose	4	Other Signs	3	Old	0
13186	1	2022-01-02	7	0	24	Wild Carnivores	62	Banded Mongoose	1	Direct Sighting	1	Active	0
296623	1	2022-01-02	7	0	24	Wild Carnivores	62	Banded Mongoose	2	Tracks	-9	Not Determined	0
144163	1	2022-01-02	7	0	24	Wild Carnivores	62	Banded Mongoose	2	Tracks	1	Active	0
577981	1	2022-01-02	7	0	24	Wild Carnivores	62	Banded Mongoose	2	Tracks	2	Recent	0
435916	1	2022-01-02	7	0	24	Wild Carnivores	62	Banded Mongoose	2	Tracks	3	Old	0
252964	1	2022-01-02	7	0	24	Wild Carnivores	62	Banded Mongoose	3	Spoor	-9	Not Determined	0
100504	1	2022-01-02	7	0	24	Wild Carnivores	62	Banded Mongoose	3	Spoor	1	Active	0
534322	1	2022-01-02	7	0	24	Wild Carnivores	62	Banded Mongoose	3	Spoor	2	Recent	0
392257	1	2022-01-02	7	0	24	Wild Carnivores	62	Banded Mongoose	3	Spoor	3	Old	0
209305	1	2022-01-02	7	0	24	Wild Carnivores	62	Banded Mongoose	4	Other Signs	-9	Not Determined	0
56845	1	2022-01-02	7	0	24	Wild Carnivores	62	Banded Mongoose	4	Other Signs	1	Active	0
490663	1	2022-01-02	7	0	24	Wild Carnivores	62	Banded Mongoose	4	Other Signs	2	Recent	0
348598	1	2022-01-02	7	0	24	Wild Carnivores	62	Banded Mongoose	4	Other Signs	3	Old	0
48529	1	2022-01-02	7	0	24	Wild Carnivores	63	Water Mongoose	1	Direct Sighting	1	Active	0
331966	1	2022-01-02	7	0	24	Wild Carnivores	63	Water Mongoose	2	Tracks	-9	Not Determined	0
179506	1	2022-01-02	7	0	24	Wild Carnivores	63	Water Mongoose	2	Tracks	1	Active	0
613324	1	2022-01-02	7	0	24	Wild Carnivores	63	Water Mongoose	2	Tracks	2	Recent	0
471259	1	2022-01-02	7	0	24	Wild Carnivores	63	Water Mongoose	2	Tracks	3	Old	0
288307	1	2022-01-02	7	0	24	Wild Carnivores	63	Water Mongoose	3	Spoor	-9	Not Determined	0
135847	1	2022-01-02	7	0	24	Wild Carnivores	63	Water Mongoose	3	Spoor	1	Active	0
569665	1	2022-01-02	7	0	24	Wild Carnivores	63	Water Mongoose	3	Spoor	2	Recent	0
427600	1	2022-01-02	7	0	24	Wild Carnivores	63	Water Mongoose	3	Spoor	3	Old	0
244648	1	2022-01-02	7	0	24	Wild Carnivores	63	Water Mongoose	4	Other Signs	-9	Not Determined	0
92188	1	2022-01-02	7	0	24	Wild Carnivores	63	Water Mongoose	4	Other Signs	1	Active	0
526006	1	2022-01-02	7	0	24	Wild Carnivores	63	Water Mongoose	4	Other Signs	2	Recent	0
383941	1	2022-01-02	7	0	24	Wild Carnivores	63	Water Mongoose	4	Other Signs	3	Old	0
49915	1	2022-01-02	7	0	24	Wild Carnivores	64	White Tailed Mongoose	1	Direct Sighting	1	Active	0
333352	1	2022-01-02	7	0	24	Wild Carnivores	64	White Tailed Mongoose	2	Tracks	-9	Not Determined	0
180892	1	2022-01-02	7	0	24	Wild Carnivores	64	White Tailed Mongoose	2	Tracks	1	Active	0
614710	1	2022-01-02	7	0	24	Wild Carnivores	64	White Tailed Mongoose	2	Tracks	2	Recent	0
472645	1	2022-01-02	7	0	24	Wild Carnivores	64	White Tailed Mongoose	2	Tracks	3	Old	0
289693	1	2022-01-02	7	0	24	Wild Carnivores	64	White Tailed Mongoose	3	Spoor	-9	Not Determined	0
137233	1	2022-01-02	7	0	24	Wild Carnivores	64	White Tailed Mongoose	3	Spoor	1	Active	0
571051	1	2022-01-02	7	0	24	Wild Carnivores	64	White Tailed Mongoose	3	Spoor	2	Recent	0
428986	1	2022-01-02	7	0	24	Wild Carnivores	64	White Tailed Mongoose	3	Spoor	3	Old	0
246034	1	2022-01-02	7	0	24	Wild Carnivores	64	White Tailed Mongoose	4	Other Signs	-9	Not Determined	0
93574	1	2022-01-02	7	0	24	Wild Carnivores	64	White Tailed Mongoose	4	Other Signs	1	Active	0
527392	1	2022-01-02	7	0	24	Wild Carnivores	64	White Tailed Mongoose	4	Other Signs	2	Recent	0
385327	1	2022-01-02	7	0	24	Wild Carnivores	64	White Tailed Mongoose	4	Other Signs	3	Old	0
31204	1	2022-01-02	7	0	24	Wild Carnivores	71	Honey Badger	1	Direct Sighting	1	Active	0
314641	1	2022-01-02	7	0	24	Wild Carnivores	71	Honey Badger	2	Tracks	-9	Not Determined	0
162181	1	2022-01-02	7	0	24	Wild Carnivores	71	Honey Badger	2	Tracks	1	Active	0
595999	1	2022-01-02	7	0	24	Wild Carnivores	71	Honey Badger	2	Tracks	2	Recent	0
453934	1	2022-01-02	7	0	24	Wild Carnivores	71	Honey Badger	2	Tracks	3	Old	0
270982	1	2022-01-02	7	0	24	Wild Carnivores	71	Honey Badger	3	Spoor	-9	Not Determined	0
118522	1	2022-01-02	7	0	24	Wild Carnivores	71	Honey Badger	3	Spoor	1	Active	0
552340	1	2022-01-02	7	0	24	Wild Carnivores	71	Honey Badger	3	Spoor	2	Recent	0
410275	1	2022-01-02	7	0	24	Wild Carnivores	71	Honey Badger	3	Spoor	3	Old	0
227323	1	2022-01-02	7	0	24	Wild Carnivores	71	Honey Badger	4	Other Signs	-9	Not Determined	0
74863	1	2022-01-02	7	0	24	Wild Carnivores	71	Honey Badger	4	Other Signs	1	Active	0
508681	1	2022-01-02	7	0	24	Wild Carnivores	71	Honey Badger	4	Other Signs	2	Recent	0
366616	1	2022-01-02	7	0	24	Wild Carnivores	71	Honey Badger	4	Other Signs	3	Old	0
9721	1	2022-01-02	7	0	24	Wild Carnivores	81	African Clawless Otter	1	Direct Sighting	1	Active	0
293158	1	2022-01-02	7	0	24	Wild Carnivores	81	African Clawless Otter	2	Tracks	-9	Not Determined	0
140698	1	2022-01-02	7	0	24	Wild Carnivores	81	African Clawless Otter	2	Tracks	1	Active	0
574516	1	2022-01-02	7	0	24	Wild Carnivores	81	African Clawless Otter	2	Tracks	2	Recent	0
432451	1	2022-01-02	7	0	24	Wild Carnivores	81	African Clawless Otter	2	Tracks	3	Old	0
249499	1	2022-01-02	7	0	24	Wild Carnivores	81	African Clawless Otter	3	Spoor	-9	Not Determined	0
97039	1	2022-01-02	7	0	24	Wild Carnivores	81	African Clawless Otter	3	Spoor	1	Active	0
530857	1	2022-01-02	7	0	24	Wild Carnivores	81	African Clawless Otter	3	Spoor	2	Recent	0
388792	1	2022-01-02	7	0	24	Wild Carnivores	81	African Clawless Otter	3	Spoor	3	Old	0
205840	1	2022-01-02	7	0	24	Wild Carnivores	81	African Clawless Otter	4	Other Signs	-9	Not Determined	0
53380	1	2022-01-02	7	0	24	Wild Carnivores	81	African Clawless Otter	4	Other Signs	1	Active	0
487198	1	2022-01-02	7	0	24	Wild Carnivores	81	African Clawless Otter	4	Other Signs	2	Recent	0
345133	1	2022-01-02	7	0	24	Wild Carnivores	81	African Clawless Otter	4	Other Signs	3	Old	0
34669	1	2022-01-02	7	0	25	Primates and Prosimians	1	Lesser Galago	1	Direct Sighting	1	Active	0
318106	1	2022-01-02	7	0	25	Primates and Prosimians	1	Lesser Galago	2	Tracks	-9	Not Determined	0
165646	1	2022-01-02	7	0	25	Primates and Prosimians	1	Lesser Galago	2	Tracks	1	Active	0
599464	1	2022-01-02	7	0	25	Primates and Prosimians	1	Lesser Galago	2	Tracks	2	Recent	0
457399	1	2022-01-02	7	0	25	Primates and Prosimians	1	Lesser Galago	2	Tracks	3	Old	0
274447	1	2022-01-02	7	0	25	Primates and Prosimians	1	Lesser Galago	3	Spoor	-9	Not Determined	0
121987	1	2022-01-02	7	0	25	Primates and Prosimians	1	Lesser Galago	3	Spoor	1	Active	0
555805	1	2022-01-02	7	0	25	Primates and Prosimians	1	Lesser Galago	3	Spoor	2	Recent	0
413740	1	2022-01-02	7	0	25	Primates and Prosimians	1	Lesser Galago	3	Spoor	3	Old	0
230788	1	2022-01-02	7	0	25	Primates and Prosimians	1	Lesser Galago	4	Other Signs	-9	Not Determined	0
78328	1	2022-01-02	7	0	25	Primates and Prosimians	1	Lesser Galago	4	Other Signs	1	Active	0
512146	1	2022-01-02	7	0	25	Primates and Prosimians	1	Lesser Galago	4	Other Signs	2	Recent	0
370081	1	2022-01-02	7	0	25	Primates and Prosimians	1	Lesser Galago	4	Other Signs	3	Old	0
28432	1	2022-01-02	7	0	25	Primates and Prosimians	2	Greater Galago	1	Direct Sighting	1	Active	0
311869	1	2022-01-02	7	0	25	Primates and Prosimians	2	Greater Galago	2	Tracks	-9	Not Determined	0
159409	1	2022-01-02	7	0	25	Primates and Prosimians	2	Greater Galago	2	Tracks	1	Active	0
593227	1	2022-01-02	7	0	25	Primates and Prosimians	2	Greater Galago	2	Tracks	2	Recent	0
451162	1	2022-01-02	7	0	25	Primates and Prosimians	2	Greater Galago	2	Tracks	3	Old	0
268210	1	2022-01-02	7	0	25	Primates and Prosimians	2	Greater Galago	3	Spoor	-9	Not Determined	0
115750	1	2022-01-02	7	0	25	Primates and Prosimians	2	Greater Galago	3	Spoor	1	Active	0
549568	1	2022-01-02	7	0	25	Primates and Prosimians	2	Greater Galago	3	Spoor	2	Recent	0
407503	1	2022-01-02	7	0	25	Primates and Prosimians	2	Greater Galago	3	Spoor	3	Old	0
224551	1	2022-01-02	7	0	25	Primates and Prosimians	2	Greater Galago	4	Other Signs	-9	Not Determined	0
72091	1	2022-01-02	7	0	25	Primates and Prosimians	2	Greater Galago	4	Other Signs	1	Active	0
505909	1	2022-01-02	7	0	25	Primates and Prosimians	2	Greater Galago	4	Other Signs	2	Recent	0
363844	1	2022-01-02	7	0	25	Primates and Prosimians	2	Greater Galago	4	Other Signs	3	Old	0
12493	1	2022-01-02	7	0	25	Primates and Prosimians	3	Baboon	1	Direct Sighting	1	Active	1
295930	1	2022-01-02	7	0	25	Primates and Prosimians	3	Baboon	2	Tracks	-9	Not Determined	0
143470	1	2022-01-02	7	0	25	Primates and Prosimians	3	Baboon	2	Tracks	1	Active	0
577288	1	2022-01-02	7	0	25	Primates and Prosimians	3	Baboon	2	Tracks	2	Recent	0
435223	1	2022-01-02	7	0	25	Primates and Prosimians	3	Baboon	2	Tracks	3	Old	0
252271	1	2022-01-02	7	0	25	Primates and Prosimians	3	Baboon	3	Spoor	-9	Not Determined	0
99811	1	2022-01-02	7	0	25	Primates and Prosimians	3	Baboon	3	Spoor	1	Active	0
533629	1	2022-01-02	7	0	25	Primates and Prosimians	3	Baboon	3	Spoor	2	Recent	0
391564	1	2022-01-02	7	0	25	Primates and Prosimians	3	Baboon	3	Spoor	3	Old	0
208612	1	2022-01-02	7	0	25	Primates and Prosimians	3	Baboon	4	Other Signs	-9	Not Determined	0
56152	1	2022-01-02	7	0	25	Primates and Prosimians	3	Baboon	4	Other Signs	1	Active	0
489970	1	2022-01-02	7	0	25	Primates and Prosimians	3	Baboon	4	Other Signs	2	Recent	0
347905	1	2022-01-02	7	0	25	Primates and Prosimians	3	Baboon	4	Other Signs	3	Old	0
47143	1	2022-01-02	7	0	25	Primates and Prosimians	4	Vervet	1	Direct Sighting	1	Active	0
330580	1	2022-01-02	7	0	25	Primates and Prosimians	4	Vervet	2	Tracks	-9	Not Determined	0
178120	1	2022-01-02	7	0	25	Primates and Prosimians	4	Vervet	2	Tracks	1	Active	0
611938	1	2022-01-02	7	0	25	Primates and Prosimians	4	Vervet	2	Tracks	2	Recent	0
469873	1	2022-01-02	7	0	25	Primates and Prosimians	4	Vervet	2	Tracks	3	Old	0
286921	1	2022-01-02	7	0	25	Primates and Prosimians	4	Vervet	3	Spoor	-9	Not Determined	0
134461	1	2022-01-02	7	0	25	Primates and Prosimians	4	Vervet	3	Spoor	1	Active	0
568279	1	2022-01-02	7	0	25	Primates and Prosimians	4	Vervet	3	Spoor	2	Recent	0
426214	1	2022-01-02	7	0	25	Primates and Prosimians	4	Vervet	3	Spoor	3	Old	0
243262	1	2022-01-02	7	0	25	Primates and Prosimians	4	Vervet	4	Other Signs	-9	Not Determined	0
90802	1	2022-01-02	7	0	25	Primates and Prosimians	4	Vervet	4	Other Signs	1	Active	0
524620	1	2022-01-02	7	0	25	Primates and Prosimians	4	Vervet	4	Other Signs	2	Recent	0
382555	1	2022-01-02	7	0	25	Primates and Prosimians	4	Vervet	4	Other Signs	3	Old	0
13879	1	2022-01-02	7	0	25	Primates and Prosimians	5	Blue Monkey	1	Direct Sighting	1	Active	0
297316	1	2022-01-02	7	0	25	Primates and Prosimians	5	Blue Monkey	2	Tracks	-9	Not Determined	0
144856	1	2022-01-02	7	0	25	Primates and Prosimians	5	Blue Monkey	2	Tracks	1	Active	0
578674	1	2022-01-02	7	0	25	Primates and Prosimians	5	Blue Monkey	2	Tracks	2	Recent	0
436609	1	2022-01-02	7	0	25	Primates and Prosimians	5	Blue Monkey	2	Tracks	3	Old	0
253657	1	2022-01-02	7	0	25	Primates and Prosimians	5	Blue Monkey	3	Spoor	-9	Not Determined	0
101197	1	2022-01-02	7	0	25	Primates and Prosimians	5	Blue Monkey	3	Spoor	1	Active	0
535015	1	2022-01-02	7	0	25	Primates and Prosimians	5	Blue Monkey	3	Spoor	2	Recent	0
392950	1	2022-01-02	7	0	25	Primates and Prosimians	5	Blue Monkey	3	Spoor	3	Old	0
209998	1	2022-01-02	7	0	25	Primates and Prosimians	5	Blue Monkey	4	Other Signs	-9	Not Determined	0
57538	1	2022-01-02	7	0	25	Primates and Prosimians	5	Blue Monkey	4	Other Signs	1	Active	0
491356	1	2022-01-02	7	0	25	Primates and Prosimians	5	Blue Monkey	4	Other Signs	2	Recent	0
349291	1	2022-01-02	7	0	25	Primates and Prosimians	5	Blue Monkey	4	Other Signs	3	Old	0
37441	1	2022-01-02	7	0	26	Rodents	11	Porcupine	1	Direct Sighting	1	Active	0
320878	1	2022-01-02	7	0	26	Rodents	11	Porcupine	2	Tracks	-9	Not Determined	0
168418	1	2022-01-02	7	0	26	Rodents	11	Porcupine	2	Tracks	1	Active	0
602236	1	2022-01-02	7	0	26	Rodents	11	Porcupine	2	Tracks	2	Recent	0
460171	1	2022-01-02	7	0	26	Rodents	11	Porcupine	2	Tracks	3	Old	0
277219	1	2022-01-02	7	0	26	Rodents	11	Porcupine	3	Spoor	-9	Not Determined	0
124759	1	2022-01-02	7	0	26	Rodents	11	Porcupine	3	Spoor	1	Active	0
558577	1	2022-01-02	7	0	26	Rodents	11	Porcupine	3	Spoor	2	Recent	0
416512	1	2022-01-02	7	0	26	Rodents	11	Porcupine	3	Spoor	3	Old	0
233560	1	2022-01-02	7	0	26	Rodents	11	Porcupine	4	Other Signs	-9	Not Determined	0
81100	1	2022-01-02	7	0	26	Rodents	11	Porcupine	4	Other Signs	1	Active	0
514918	1	2022-01-02	7	0	26	Rodents	11	Porcupine	4	Other Signs	2	Recent	0
372853	1	2022-01-02	7	0	26	Rodents	11	Porcupine	4	Other Signs	3	Old	0
14572	1	2022-01-02	7	0	26	Rodents	12	Brush Tailed Porcupine	1	Direct Sighting	1	Active	0
298009	1	2022-01-02	7	0	26	Rodents	12	Brush Tailed Porcupine	2	Tracks	-9	Not Determined	0
145549	1	2022-01-02	7	0	26	Rodents	12	Brush Tailed Porcupine	2	Tracks	1	Active	0
579367	1	2022-01-02	7	0	26	Rodents	12	Brush Tailed Porcupine	2	Tracks	2	Recent	0
437302	1	2022-01-02	7	0	26	Rodents	12	Brush Tailed Porcupine	2	Tracks	3	Old	0
254350	1	2022-01-02	7	0	26	Rodents	12	Brush Tailed Porcupine	3	Spoor	-9	Not Determined	0
101890	1	2022-01-02	7	0	26	Rodents	12	Brush Tailed Porcupine	3	Spoor	1	Active	0
535708	1	2022-01-02	7	0	26	Rodents	12	Brush Tailed Porcupine	3	Spoor	2	Recent	0
393643	1	2022-01-02	7	0	26	Rodents	12	Brush Tailed Porcupine	3	Spoor	3	Old	0
210691	1	2022-01-02	7	0	26	Rodents	12	Brush Tailed Porcupine	4	Other Signs	-9	Not Determined	0
58231	1	2022-01-02	7	0	26	Rodents	12	Brush Tailed Porcupine	4	Other Signs	1	Active	0
492049	1	2022-01-02	7	0	26	Rodents	12	Brush Tailed Porcupine	4	Other Signs	2	Recent	0
349984	1	2022-01-02	7	0	26	Rodents	12	Brush Tailed Porcupine	4	Other Signs	3	Old	0
40906	1	2022-01-02	7	0	27	Macroscelidea	11	Sengi	1	Direct Sighting	1	Active	0
324343	1	2022-01-02	7	0	27	Macroscelidea	11	Sengi	2	Tracks	-9	Not Determined	0
171883	1	2022-01-02	7	0	27	Macroscelidea	11	Sengi	2	Tracks	1	Active	0
605701	1	2022-01-02	7	0	27	Macroscelidea	11	Sengi	2	Tracks	2	Recent	0
463636	1	2022-01-02	7	0	27	Macroscelidea	11	Sengi	2	Tracks	3	Old	0
280684	1	2022-01-02	7	0	27	Macroscelidea	11	Sengi	3	Spoor	-9	Not Determined	0
128224	1	2022-01-02	7	0	27	Macroscelidea	11	Sengi	3	Spoor	1	Active	0
562042	1	2022-01-02	7	0	27	Macroscelidea	11	Sengi	3	Spoor	2	Recent	0
419977	1	2022-01-02	7	0	27	Macroscelidea	11	Sengi	3	Spoor	3	Old	0
237025	1	2022-01-02	7	0	27	Macroscelidea	11	Sengi	4	Other Signs	-9	Not Determined	0
84565	1	2022-01-02	7	0	27	Macroscelidea	11	Sengi	4	Other Signs	1	Active	0
518383	1	2022-01-02	7	0	27	Macroscelidea	11	Sengi	4	Other Signs	2	Recent	0
376318	1	2022-01-02	7	0	27	Macroscelidea	11	Sengi	4	Other Signs	3	Old	0
11800	1	2022-01-02	7	0	28	Tubulidentata	11	Ardvaark	1	Direct Sighting	1	Active	0
295237	1	2022-01-02	7	0	28	Tubulidentata	11	Ardvaark	2	Tracks	-9	Not Determined	0
142777	1	2022-01-02	7	0	28	Tubulidentata	11	Ardvaark	2	Tracks	1	Active	0
576595	1	2022-01-02	7	0	28	Tubulidentata	11	Ardvaark	2	Tracks	2	Recent	0
434530	1	2022-01-02	7	0	28	Tubulidentata	11	Ardvaark	2	Tracks	3	Old	0
251578	1	2022-01-02	7	0	28	Tubulidentata	11	Ardvaark	3	Spoor	-9	Not Determined	0
99118	1	2022-01-02	7	0	28	Tubulidentata	11	Ardvaark	3	Spoor	1	Active	0
532936	1	2022-01-02	7	0	28	Tubulidentata	11	Ardvaark	3	Spoor	2	Recent	0
390871	1	2022-01-02	7	0	28	Tubulidentata	11	Ardvaark	3	Spoor	3	Old	0
207919	1	2022-01-02	7	0	28	Tubulidentata	11	Ardvaark	4	Other Signs	-9	Not Determined	0
55459	1	2022-01-02	7	0	28	Tubulidentata	11	Ardvaark	4	Other Signs	1	Active	0
489277	1	2022-01-02	7	0	28	Tubulidentata	11	Ardvaark	4	Other Signs	2	Recent	0
347212	1	2022-01-02	7	0	28	Tubulidentata	11	Ardvaark	4	Other Signs	3	Old	0
198910	1	2022-01-02	7	0	31	Rice Farming	0	0	0	0	-9	Not Determined	0
625798	1	2022-01-02	7	0	31	Rice Farming	0	0	0	0	1	Zero Percent	0
476803	1	2022-01-02	7	0	31	Rice Farming	0	0	0	0	2	One to Twentyfive Percent	0
623026	1	2022-01-02	7	0	31	Rice Farming	0	0	0	0	3	Twentysix to Fifty Percent	0
186436	1	2022-01-02	7	0	31	Rice Farming	0	0	0	0	4	Fiftyone to Seventyfive Percent	0
619561	1	2022-01-02	7	0	31	Rice Farming	0	0	0	0	5	Seventysix to Onehundred Percent	1
198217	1	2022-01-02	7	0	32	Other Tillage Farming	0	0	0	0	-9	Not Determined	0
625105	1	2022-01-02	7	0	32	Other Tillage Farming	0	0	0	0	1	Zero Percent	1
476110	1	2022-01-02	7	0	32	Other Tillage Farming	0	0	0	0	2	One to Twentyfive Percent	0
622333	1	2022-01-02	7	0	32	Other Tillage Farming	0	0	0	0	3	Twentysix to Fifty Percent	0
185743	1	2022-01-02	7	0	32	Other Tillage Farming	0	0	0	0	4	Fiftyone to Seventyfive Percent	0
618868	1	2022-01-02	7	0	32	Other Tillage Farming	0	0	0	0	5	Seventysix to Onehundred Percent	0
193366	1	2022-01-02	7	0	33	Grass and Forb Height	0	0	0	0	-9	Not Determined	0
189208	1	2022-01-02	7	0	33	Grass and Forb Height	0	0	0	0	1	Less than one foot	1
474724	1	2022-01-02	7	0	33	Grass and Forb Height	0	0	0	0	2	One foot to three feet	0
620947	1	2022-01-02	7	0	33	Grass and Forb Height	0	0	0	0	3	Three feet to six feet	0
620254	1	2022-01-02	7	0	33	Grass and Forb Height	0	0	0	0	4	Six feet plus	0
197524	1	2022-01-02	7	0	34	Obstruction of Visibilty by shrubs, bushes and trees	0	0	0	0	-9	Not Determined	1
624412	1	2022-01-02	7	0	34	Obstruction of Visibilty by shrubs, bushes and trees	0	0	0	0	1	Zero Percent	0
475417	1	2022-01-02	7	0	34	Obstruction of Visibilty by shrubs, bushes and trees	0	0	0	0	2	One to Twentyfive Percent	0
621640	1	2022-01-02	7	0	34	Obstruction of Visibilty by shrubs, bushes and trees	0	0	0	0	3	Twentysix to Fifty Percent	0
185050	1	2022-01-02	7	0	34	Obstruction of Visibilty by shrubs, bushes and trees	0	0	0	0	4	Fiftyone to Seventyfive Percent	0
618175	1	2022-01-02	7	0	34	Obstruction of Visibilty by shrubs, bushes and trees	0	0	0	0	5	Seventysix to Onehundred Percent	0
194059	1	2022-01-02	7	0	35	Ground Type	0	0	0	0	-9	Not Determined	0
188515	1	2022-01-02	7	0	35	Ground Type	0	0	0	0	1	Hard and Dry	0
617482	1	2022-01-02	7	0	35	Ground Type	0	0	0	0	2	Sand	0
184357	1	2022-01-02	7	0	35	Ground Type	0	0	0	0	3	Damp Soil	1
191287	1	2022-01-02	7	0	35	Ground Type	0	0	0	0	4	Mud	0
623719	1	2022-01-02	7	0	35	Ground Type	0	0	0	0	5	Water	0
616789	1	2022-01-02	7	0	35	Ground Type	0	0	0	0	6	Rock	0
187822	1	2022-01-02	7	0	35	Ground Type	0	0	0	0	7	Gravel and Pebbles	0
196163	1	2022-01-03	17	0	11	Livestock Herding	0	0	0	0	-9	Not Determined	0
2816	1	2022-01-03	17	0	11	Livestock Herding	0	0	0	0	1	Active	3
480293	1	2022-01-03	17	0	11	Livestock Herding	0	0	0	0	2	Recent	2
338228	1	2022-01-03	17	0	11	Livestock Herding	0	0	0	0	3	Old	0
192005	1	2022-01-03	17	0	12	Charcoal Burning	0	0	0	0	-9	Not Determined	0
44	1	2022-01-03	17	0	12	Charcoal Burning	0	0	0	0	1	Active	0
477521	1	2022-01-03	17	0	12	Charcoal Burning	0	0	0	0	2	Recent	0
335456	1	2022-01-03	17	0	12	Charcoal Burning	0	0	0	0	3	Old	0
199628	1	2022-01-03	17	0	13	Timber Harvesting	0	0	0	0	-9	Not Determined	0
4202	1	2022-01-03	17	0	13	Timber Harvesting	0	0	0	0	1	Active	0
481679	1	2022-01-03	17	0	13	Timber Harvesting	0	0	0	0	2	Recent	0
339614	1	2022-01-03	17	0	13	Timber Harvesting	0	0	0	0	3	Old	0
192698	1	2022-01-03	17	0	14	Fishing	0	0	0	0	-9	Not Determined	0
737	1	2022-01-03	17	0	14	Fishing	0	0	0	0	1	Active	0
478214	1	2022-01-03	17	0	14	Fishing	0	0	0	0	2	Recent	0
336149	1	2022-01-03	17	0	14	Fishing	0	0	0	0	3	Old	0
195470	1	2022-01-03	17	0	15	Hunting	0	0	0	0	-9	Not Determined	0
2123	1	2022-01-03	17	0	15	Hunting	0	0	0	0	1	Active	0
479600	1	2022-01-03	17	0	15	Hunting	0	0	0	0	2	Recent	0
337535	1	2022-01-03	17	0	15	Hunting	0	0	0	0	3	Old	0
202400	1	2022-01-03	17	0	16	Human Settlement	-9	Not Determined	0	0	-9	Not Determined	0
6281	1	2022-01-03	17	0	16	Human Settlement	-9	Not Determined	0	0	1	Active	0
483758	1	2022-01-03	17	0	16	Human Settlement	-9	Not Determined	0	0	2	Recent	0
341693	1	2022-01-03	17	0	16	Human Settlement	-9	Not Determined	0	0	3	Old	0
203093	1	2022-01-03	17	0	16	Human Settlement	10	One to Ten Structures	0	0	-9	Not Determined	0
6974	1	2022-01-03	17	0	16	Human Settlement	10	One to Ten Structures	0	0	1	Active	4
484451	1	2022-01-03	17	0	16	Human Settlement	10	One to Ten Structures	0	0	2	Recent	0
342386	1	2022-01-03	17	0	16	Human Settlement	10	One to Ten Structures	0	0	3	Old	0
201014	1	2022-01-03	17	0	16	Human Settlement	20	Eleven to Twenty Structures	0	0	-9	Not Determined	0
4895	1	2022-01-03	17	0	16	Human Settlement	20	Eleven to Twenty Structures	0	0	1	Active	1
482372	1	2022-01-03	17	0	16	Human Settlement	20	Eleven to Twenty Structures	0	0	2	Recent	0
340307	1	2022-01-03	17	0	16	Human Settlement	20	Eleven to Twenty Structures	0	0	3	Old	0
203786	1	2022-01-03	17	0	16	Human Settlement	50	Twentyone to Fifty Structures	0	0	-9	Not Determined	0
7667	1	2022-01-03	17	0	16	Human Settlement	50	Twentyone to Fifty Structures	0	0	1	Active	0
485144	1	2022-01-03	17	0	16	Human Settlement	50	Twentyone to Fifty Structures	0	0	2	Recent	0
343079	1	2022-01-03	17	0	16	Human Settlement	50	Twentyone to Fifty Structures	0	0	3	Old	0
201707	1	2022-01-03	17	0	16	Human Settlement	100	Greater than Fifty Structures	0	0	-9	Not Determined	0
5588	1	2022-01-03	17	0	16	Human Settlement	100	Greater than Fifty Structures	0	0	1	Active	0
483065	1	2022-01-03	17	0	16	Human Settlement	100	Greater than Fifty Structures	0	0	2	Recent	0
341000	1	2022-01-03	17	0	16	Human Settlement	100	Greater than Fifty Structures	0	0	3	Old	0
200321	1	2022-01-03	17	0	17	Water Body	0	0	0	0	-9	Not Determined	0
183689	1	2022-01-03	17	0	17	Water Body	0	0	0	0	1	Bwawa	0
190619	1	2022-01-03	17	0	17	Water Body	0	0	0	0	2	Madimbwi Outside Korongo	2
189926	1	2022-01-03	17	0	17	Water Body	0	0	0	0	3	Madimbwi Inside Korongo	0
187154	1	2022-01-03	17	0	17	Water Body	0	0	0	0	4	Flowing Korongo	1
182996	1	2022-01-03	17	0	17	Water Body	0	0	0	0	5	Bonde	0
194777	1	2022-01-03	17	0	18	Human Dug Well	0	0	0	0	-9	Not Determined	0
1430	1	2022-01-03	17	0	18	Human Dug Well	0	0	0	0	1	Active	0
478907	1	2022-01-03	17	0	18	Human Dug Well	0	0	0	0	2	Recent	2
336842	1	2022-01-03	17	0	18	Human Dug Well	0	0	0	0	3	Old	1
196856	1	2022-01-03	17	0	19	Meat Poaching	0	0	0	0	-9	Not Determined	0
3509	1	2022-01-03	17	0	19	Meat Poaching	0	0	0	0	1	Active	0
480986	1	2022-01-03	17	0	19	Meat Poaching	0	0	0	0	2	Recent	0
338921	1	2022-01-03	17	0	19	Meat Poaching	0	0	0	0	3	Old	0
32615	1	2022-01-03	17	0	21	Humans	1	ILUMA Personnel	1	Direct Sighting	1	Active	0
316052	1	2022-01-03	17	0	21	Humans	1	ILUMA Personnel	2	Tracks	-9	Not Determined	0
163592	1	2022-01-03	17	0	21	Humans	1	ILUMA Personnel	2	Tracks	1	Active	0
597410	1	2022-01-03	17	0	21	Humans	1	ILUMA Personnel	2	Tracks	2	Recent	0
455345	1	2022-01-03	17	0	21	Humans	1	ILUMA Personnel	2	Tracks	3	Old	0
272393	1	2022-01-03	17	0	21	Humans	1	ILUMA Personnel	3	Spoor	-9	Not Determined	0
119933	1	2022-01-03	17	0	21	Humans	1	ILUMA Personnel	3	Spoor	1	Active	0
553751	1	2022-01-03	17	0	21	Humans	1	ILUMA Personnel	3	Spoor	2	Recent	0
411686	1	2022-01-03	17	0	21	Humans	1	ILUMA Personnel	3	Spoor	3	Old	0
228734	1	2022-01-03	17	0	21	Humans	1	ILUMA Personnel	4	Other Signs	-9	Not Determined	0
76274	1	2022-01-03	17	0	21	Humans	1	ILUMA Personnel	4	Other Signs	1	Active	0
510092	1	2022-01-03	17	0	21	Humans	1	ILUMA Personnel	4	Other Signs	2	Recent	0
368027	1	2022-01-03	17	0	21	Humans	1	ILUMA Personnel	4	Other Signs	3	Old	0
36080	1	2022-01-03	17	0	21	Humans	2	NNP Rangers	1	Direct Sighting	1	Active	0
319517	1	2022-01-03	17	0	21	Humans	2	NNP Rangers	2	Tracks	-9	Not Determined	0
167057	1	2022-01-03	17	0	21	Humans	2	NNP Rangers	2	Tracks	1	Active	0
600875	1	2022-01-03	17	0	21	Humans	2	NNP Rangers	2	Tracks	2	Recent	0
458810	1	2022-01-03	17	0	21	Humans	2	NNP Rangers	2	Tracks	3	Old	0
275858	1	2022-01-03	17	0	21	Humans	2	NNP Rangers	3	Spoor	-9	Not Determined	0
123398	1	2022-01-03	17	0	21	Humans	2	NNP Rangers	3	Spoor	1	Active	0
557216	1	2022-01-03	17	0	21	Humans	2	NNP Rangers	3	Spoor	2	Recent	0
415151	1	2022-01-03	17	0	21	Humans	2	NNP Rangers	3	Spoor	3	Old	0
232199	1	2022-01-03	17	0	21	Humans	2	NNP Rangers	4	Other Signs	-9	Not Determined	0
79739	1	2022-01-03	17	0	21	Humans	2	NNP Rangers	4	Other Signs	1	Active	0
513557	1	2022-01-03	17	0	21	Humans	2	NNP Rangers	4	Other Signs	2	Recent	0
371492	1	2022-01-03	17	0	21	Humans	2	NNP Rangers	4	Other Signs	3	Old	0
31922	1	2022-01-03	17	0	21	Humans	3	Hunting Company Staff	1	Direct Sighting	1	Active	0
315359	1	2022-01-03	17	0	21	Humans	3	Hunting Company Staff	2	Tracks	-9	Not Determined	0
162899	1	2022-01-03	17	0	21	Humans	3	Hunting Company Staff	2	Tracks	1	Active	0
596717	1	2022-01-03	17	0	21	Humans	3	Hunting Company Staff	2	Tracks	2	Recent	0
454652	1	2022-01-03	17	0	21	Humans	3	Hunting Company Staff	2	Tracks	3	Old	0
271700	1	2022-01-03	17	0	21	Humans	3	Hunting Company Staff	3	Spoor	-9	Not Determined	0
119240	1	2022-01-03	17	0	21	Humans	3	Hunting Company Staff	3	Spoor	1	Active	0
553058	1	2022-01-03	17	0	21	Humans	3	Hunting Company Staff	3	Spoor	2	Recent	0
410993	1	2022-01-03	17	0	21	Humans	3	Hunting Company Staff	3	Spoor	3	Old	0
228041	1	2022-01-03	17	0	21	Humans	3	Hunting Company Staff	4	Other Signs	-9	Not Determined	0
75581	1	2022-01-03	17	0	21	Humans	3	Hunting Company Staff	4	Other Signs	1	Active	0
509399	1	2022-01-03	17	0	21	Humans	3	Hunting Company Staff	4	Other Signs	2	Recent	0
367334	1	2022-01-03	17	0	21	Humans	3	Hunting Company Staff	4	Other Signs	3	Old	0
36773	1	2022-01-03	17	0	21	Humans	4	Other Authorised Personnel	1	Direct Sighting	1	Active	0
320210	1	2022-01-03	17	0	21	Humans	4	Other Authorised Personnel	2	Tracks	-9	Not Determined	0
167750	1	2022-01-03	17	0	21	Humans	4	Other Authorised Personnel	2	Tracks	1	Active	0
601568	1	2022-01-03	17	0	21	Humans	4	Other Authorised Personnel	2	Tracks	2	Recent	0
459503	1	2022-01-03	17	0	21	Humans	4	Other Authorised Personnel	2	Tracks	3	Old	0
276551	1	2022-01-03	17	0	21	Humans	4	Other Authorised Personnel	3	Spoor	-9	Not Determined	0
124091	1	2022-01-03	17	0	21	Humans	4	Other Authorised Personnel	3	Spoor	1	Active	0
557909	1	2022-01-03	17	0	21	Humans	4	Other Authorised Personnel	3	Spoor	2	Recent	0
415844	1	2022-01-03	17	0	21	Humans	4	Other Authorised Personnel	3	Spoor	3	Old	0
232892	1	2022-01-03	17	0	21	Humans	4	Other Authorised Personnel	4	Other Signs	-9	Not Determined	0
80432	1	2022-01-03	17	0	21	Humans	4	Other Authorised Personnel	4	Other Signs	1	Active	0
514250	1	2022-01-03	17	0	21	Humans	4	Other Authorised Personnel	4	Other Signs	2	Recent	0
372185	1	2022-01-03	17	0	21	Humans	4	Other Authorised Personnel	4	Other Signs	3	Old	0
22220	1	2022-01-03	17	0	21	Humans	5	Community Legal Presence Inside ILUMA	1	Direct Sighting	1	Active	0
305657	1	2022-01-03	17	0	21	Humans	5	Community Legal Presence Inside ILUMA	2	Tracks	-9	Not Determined	0
153197	1	2022-01-03	17	0	21	Humans	5	Community Legal Presence Inside ILUMA	2	Tracks	1	Active	0
587015	1	2022-01-03	17	0	21	Humans	5	Community Legal Presence Inside ILUMA	2	Tracks	2	Recent	0
444950	1	2022-01-03	17	0	21	Humans	5	Community Legal Presence Inside ILUMA	2	Tracks	3	Old	0
261998	1	2022-01-03	17	0	21	Humans	5	Community Legal Presence Inside ILUMA	3	Spoor	-9	Not Determined	0
109538	1	2022-01-03	17	0	21	Humans	5	Community Legal Presence Inside ILUMA	3	Spoor	1	Active	0
543356	1	2022-01-03	17	0	21	Humans	5	Community Legal Presence Inside ILUMA	3	Spoor	2	Recent	0
401291	1	2022-01-03	17	0	21	Humans	5	Community Legal Presence Inside ILUMA	3	Spoor	3	Old	0
218339	1	2022-01-03	17	0	21	Humans	5	Community Legal Presence Inside ILUMA	4	Other Signs	-9	Not Determined	0
65879	1	2022-01-03	17	0	21	Humans	5	Community Legal Presence Inside ILUMA	4	Other Signs	1	Active	0
499697	1	2022-01-03	17	0	21	Humans	5	Community Legal Presence Inside ILUMA	4	Other Signs	2	Recent	0
357632	1	2022-01-03	17	0	21	Humans	5	Community Legal Presence Inside ILUMA	4	Other Signs	3	Old	0
22913	1	2022-01-03	17	0	21	Humans	6	Community Legal Presence Outsideside ILUMA	1	Direct Sighting	1	Active	11
306350	1	2022-01-03	17	0	21	Humans	6	Community Legal Presence Outsideside ILUMA	2	Tracks	-9	Not Determined	0
153890	1	2022-01-03	17	0	21	Humans	6	Community Legal Presence Outsideside ILUMA	2	Tracks	1	Active	0
587708	1	2022-01-03	17	0	21	Humans	6	Community Legal Presence Outsideside ILUMA	2	Tracks	2	Recent	0
445643	1	2022-01-03	17	0	21	Humans	6	Community Legal Presence Outsideside ILUMA	2	Tracks	3	Old	0
262691	1	2022-01-03	17	0	21	Humans	6	Community Legal Presence Outsideside ILUMA	3	Spoor	-9	Not Determined	0
110231	1	2022-01-03	17	0	21	Humans	6	Community Legal Presence Outsideside ILUMA	3	Spoor	1	Active	0
544049	1	2022-01-03	17	0	21	Humans	6	Community Legal Presence Outsideside ILUMA	3	Spoor	2	Recent	0
401984	1	2022-01-03	17	0	21	Humans	6	Community Legal Presence Outsideside ILUMA	3	Spoor	3	Old	0
219032	1	2022-01-03	17	0	21	Humans	6	Community Legal Presence Outsideside ILUMA	4	Other Signs	-9	Not Determined	0
66572	1	2022-01-03	17	0	21	Humans	6	Community Legal Presence Outsideside ILUMA	4	Other Signs	1	Active	0
500390	1	2022-01-03	17	0	21	Humans	6	Community Legal Presence Outsideside ILUMA	4	Other Signs	2	Recent	0
358325	1	2022-01-03	17	0	21	Humans	6	Community Legal Presence Outsideside ILUMA	4	Other Signs	3	Old	0
18755	1	2022-01-03	17	0	21	Humans	7	Charcoal Transport	1	Direct Sighting	1	Active	4
302192	1	2022-01-03	17	0	21	Humans	7	Charcoal Transport	2	Tracks	-9	Not Determined	0
149732	1	2022-01-03	17	0	21	Humans	7	Charcoal Transport	2	Tracks	1	Active	0
583550	1	2022-01-03	17	0	21	Humans	7	Charcoal Transport	2	Tracks	2	Recent	0
441485	1	2022-01-03	17	0	21	Humans	7	Charcoal Transport	2	Tracks	3	Old	0
258533	1	2022-01-03	17	0	21	Humans	7	Charcoal Transport	3	Spoor	-9	Not Determined	0
106073	1	2022-01-03	17	0	21	Humans	7	Charcoal Transport	3	Spoor	1	Active	0
539891	1	2022-01-03	17	0	21	Humans	7	Charcoal Transport	3	Spoor	2	Recent	0
397826	1	2022-01-03	17	0	21	Humans	7	Charcoal Transport	3	Spoor	3	Old	0
214874	1	2022-01-03	17	0	21	Humans	7	Charcoal Transport	4	Other Signs	-9	Not Determined	0
62414	1	2022-01-03	17	0	21	Humans	7	Charcoal Transport	4	Other Signs	1	Active	0
496232	1	2022-01-03	17	0	21	Humans	7	Charcoal Transport	4	Other Signs	2	Recent	0
354167	1	2022-01-03	17	0	21	Humans	7	Charcoal Transport	4	Other Signs	3	Old	0
45782	1	2022-01-03	17	0	21	Humans	8	Timber Harvesting	1	Direct Sighting	1	Active	0
329219	1	2022-01-03	17	0	21	Humans	8	Timber Harvesting	2	Tracks	-9	Not Determined	0
176759	1	2022-01-03	17	0	21	Humans	8	Timber Harvesting	2	Tracks	1	Active	0
610577	1	2022-01-03	17	0	21	Humans	8	Timber Harvesting	2	Tracks	2	Recent	0
468512	1	2022-01-03	17	0	21	Humans	8	Timber Harvesting	2	Tracks	3	Old	0
285560	1	2022-01-03	17	0	21	Humans	8	Timber Harvesting	3	Spoor	-9	Not Determined	0
133100	1	2022-01-03	17	0	21	Humans	8	Timber Harvesting	3	Spoor	1	Active	0
566918	1	2022-01-03	17	0	21	Humans	8	Timber Harvesting	3	Spoor	2	Recent	0
424853	1	2022-01-03	17	0	21	Humans	8	Timber Harvesting	3	Spoor	3	Old	0
241901	1	2022-01-03	17	0	21	Humans	8	Timber Harvesting	4	Other Signs	-9	Not Determined	0
89441	1	2022-01-03	17	0	21	Humans	8	Timber Harvesting	4	Other Signs	1	Active	0
523259	1	2022-01-03	17	0	21	Humans	8	Timber Harvesting	4	Other Signs	2	Recent	0
381194	1	2022-01-03	17	0	21	Humans	8	Timber Harvesting	4	Other Signs	3	Old	0
46475	1	2022-01-03	17	0	21	Humans	9	Timber Transport	1	Direct Sighting	1	Active	0
329912	1	2022-01-03	17	0	21	Humans	9	Timber Transport	2	Tracks	-9	Not Determined	0
177452	1	2022-01-03	17	0	21	Humans	9	Timber Transport	2	Tracks	1	Active	0
611270	1	2022-01-03	17	0	21	Humans	9	Timber Transport	2	Tracks	2	Recent	0
469205	1	2022-01-03	17	0	21	Humans	9	Timber Transport	2	Tracks	3	Old	0
286253	1	2022-01-03	17	0	21	Humans	9	Timber Transport	3	Spoor	-9	Not Determined	0
133793	1	2022-01-03	17	0	21	Humans	9	Timber Transport	3	Spoor	1	Active	0
567611	1	2022-01-03	17	0	21	Humans	9	Timber Transport	3	Spoor	2	Recent	0
425546	1	2022-01-03	17	0	21	Humans	9	Timber Transport	3	Spoor	3	Old	0
242594	1	2022-01-03	17	0	21	Humans	9	Timber Transport	4	Other Signs	-9	Not Determined	0
90134	1	2022-01-03	17	0	21	Humans	9	Timber Transport	4	Other Signs	1	Active	0
523952	1	2022-01-03	17	0	21	Humans	9	Timber Transport	4	Other Signs	2	Recent	0
381887	1	2022-01-03	17	0	21	Humans	9	Timber Transport	4	Other Signs	3	Old	0
26378	1	2022-01-03	17	0	21	Humans	10	Fish Harvesting	1	Direct Sighting	1	Active	0
309815	1	2022-01-03	17	0	21	Humans	10	Fish Harvesting	2	Tracks	-9	Not Determined	0
157355	1	2022-01-03	17	0	21	Humans	10	Fish Harvesting	2	Tracks	1	Active	0
591173	1	2022-01-03	17	0	21	Humans	10	Fish Harvesting	2	Tracks	2	Recent	0
449108	1	2022-01-03	17	0	21	Humans	10	Fish Harvesting	2	Tracks	3	Old	0
266156	1	2022-01-03	17	0	21	Humans	10	Fish Harvesting	3	Spoor	-9	Not Determined	0
113696	1	2022-01-03	17	0	21	Humans	10	Fish Harvesting	3	Spoor	1	Active	0
547514	1	2022-01-03	17	0	21	Humans	10	Fish Harvesting	3	Spoor	2	Recent	0
405449	1	2022-01-03	17	0	21	Humans	10	Fish Harvesting	3	Spoor	3	Old	0
222497	1	2022-01-03	17	0	21	Humans	10	Fish Harvesting	4	Other Signs	-9	Not Determined	0
70037	1	2022-01-03	17	0	21	Humans	10	Fish Harvesting	4	Other Signs	1	Active	0
503855	1	2022-01-03	17	0	21	Humans	10	Fish Harvesting	4	Other Signs	2	Recent	0
361790	1	2022-01-03	17	0	21	Humans	10	Fish Harvesting	4	Other Signs	3	Old	0
27071	1	2022-01-03	17	0	21	Humans	11	Fish Transport	1	Direct Sighting	1	Active	0
310508	1	2022-01-03	17	0	21	Humans	11	Fish Transport	2	Tracks	-9	Not Determined	0
158048	1	2022-01-03	17	0	21	Humans	11	Fish Transport	2	Tracks	1	Active	0
591866	1	2022-01-03	17	0	21	Humans	11	Fish Transport	2	Tracks	2	Recent	0
449801	1	2022-01-03	17	0	21	Humans	11	Fish Transport	2	Tracks	3	Old	0
266849	1	2022-01-03	17	0	21	Humans	11	Fish Transport	3	Spoor	-9	Not Determined	0
114389	1	2022-01-03	17	0	21	Humans	11	Fish Transport	3	Spoor	1	Active	0
548207	1	2022-01-03	17	0	21	Humans	11	Fish Transport	3	Spoor	2	Recent	0
406142	1	2022-01-03	17	0	21	Humans	11	Fish Transport	3	Spoor	3	Old	0
223190	1	2022-01-03	17	0	21	Humans	11	Fish Transport	4	Other Signs	-9	Not Determined	0
70730	1	2022-01-03	17	0	21	Humans	11	Fish Transport	4	Other Signs	1	Active	0
504548	1	2022-01-03	17	0	21	Humans	11	Fish Transport	4	Other Signs	2	Recent	0
362483	1	2022-01-03	17	0	21	Humans	11	Fish Transport	4	Other Signs	3	Old	0
21527	1	2022-01-03	17	0	21	Humans	12	Community Illegal Presence inside ILUMA	1	Direct Sighting	1	Active	0
304964	1	2022-01-03	17	0	21	Humans	12	Community Illegal Presence inside ILUMA	2	Tracks	-9	Not Determined	0
152504	1	2022-01-03	17	0	21	Humans	12	Community Illegal Presence inside ILUMA	2	Tracks	1	Active	0
586322	1	2022-01-03	17	0	21	Humans	12	Community Illegal Presence inside ILUMA	2	Tracks	2	Recent	0
444257	1	2022-01-03	17	0	21	Humans	12	Community Illegal Presence inside ILUMA	2	Tracks	3	Old	0
261305	1	2022-01-03	17	0	21	Humans	12	Community Illegal Presence inside ILUMA	3	Spoor	-9	Not Determined	0
108845	1	2022-01-03	17	0	21	Humans	12	Community Illegal Presence inside ILUMA	3	Spoor	1	Active	0
542663	1	2022-01-03	17	0	21	Humans	12	Community Illegal Presence inside ILUMA	3	Spoor	2	Recent	0
400598	1	2022-01-03	17	0	21	Humans	12	Community Illegal Presence inside ILUMA	3	Spoor	3	Old	0
217646	1	2022-01-03	17	0	21	Humans	12	Community Illegal Presence inside ILUMA	4	Other Signs	-9	Not Determined	0
65186	1	2022-01-03	17	0	21	Humans	12	Community Illegal Presence inside ILUMA	4	Other Signs	1	Active	0
499004	1	2022-01-03	17	0	21	Humans	12	Community Illegal Presence inside ILUMA	4	Other Signs	2	Recent	0
356939	1	2022-01-03	17	0	21	Humans	12	Community Illegal Presence inside ILUMA	4	Other Signs	3	Old	0
18062	1	2022-01-03	17	0	21	Humans	13	Charcoal Burner	1	Direct Sighting	1	Active	0
301499	1	2022-01-03	17	0	21	Humans	13	Charcoal Burner	2	Tracks	-9	Not Determined	0
149039	1	2022-01-03	17	0	21	Humans	13	Charcoal Burner	2	Tracks	1	Active	0
582857	1	2022-01-03	17	0	21	Humans	13	Charcoal Burner	2	Tracks	2	Recent	0
440792	1	2022-01-03	17	0	21	Humans	13	Charcoal Burner	2	Tracks	3	Old	0
257840	1	2022-01-03	17	0	21	Humans	13	Charcoal Burner	3	Spoor	-9	Not Determined	0
105380	1	2022-01-03	17	0	21	Humans	13	Charcoal Burner	3	Spoor	1	Active	0
539198	1	2022-01-03	17	0	21	Humans	13	Charcoal Burner	3	Spoor	2	Recent	0
397133	1	2022-01-03	17	0	21	Humans	13	Charcoal Burner	3	Spoor	3	Old	0
214181	1	2022-01-03	17	0	21	Humans	13	Charcoal Burner	4	Other Signs	-9	Not Determined	0
61721	1	2022-01-03	17	0	21	Humans	13	Charcoal Burner	4	Other Signs	1	Active	0
495539	1	2022-01-03	17	0	21	Humans	13	Charcoal Burner	4	Other Signs	2	Recent	0
353474	1	2022-01-03	17	0	21	Humans	13	Charcoal Burner	4	Other Signs	3	Old	0
17369	1	2022-01-03	17	0	22	Livestock and Work Animals	1	Cattle	1	Direct Sighting	1	Active	0
300806	1	2022-01-03	17	0	22	Livestock and Work Animals	1	Cattle	2	Tracks	-9	Not Determined	0
148346	1	2022-01-03	17	0	22	Livestock and Work Animals	1	Cattle	2	Tracks	1	Active	1
582164	1	2022-01-03	17	0	22	Livestock and Work Animals	1	Cattle	2	Tracks	2	Recent	0
440099	1	2022-01-03	17	0	22	Livestock and Work Animals	1	Cattle	2	Tracks	3	Old	0
257147	1	2022-01-03	17	0	22	Livestock and Work Animals	1	Cattle	3	Spoor	-9	Not Determined	0
104687	1	2022-01-03	17	0	22	Livestock and Work Animals	1	Cattle	3	Spoor	1	Active	0
538505	1	2022-01-03	17	0	22	Livestock and Work Animals	1	Cattle	3	Spoor	2	Recent	0
396440	1	2022-01-03	17	0	22	Livestock and Work Animals	1	Cattle	3	Spoor	3	Old	0
213488	1	2022-01-03	17	0	22	Livestock and Work Animals	1	Cattle	4	Other Signs	-9	Not Determined	0
61028	1	2022-01-03	17	0	22	Livestock and Work Animals	1	Cattle	4	Other Signs	1	Active	0
494846	1	2022-01-03	17	0	22	Livestock and Work Animals	1	Cattle	4	Other Signs	2	Recent	0
352781	1	2022-01-03	17	0	22	Livestock and Work Animals	1	Cattle	4	Other Signs	3	Old	0
27764	1	2022-01-03	17	0	22	Livestock and Work Animals	2	Goats	1	Direct Sighting	1	Active	0
311201	1	2022-01-03	17	0	22	Livestock and Work Animals	2	Goats	2	Tracks	-9	Not Determined	0
158741	1	2022-01-03	17	0	22	Livestock and Work Animals	2	Goats	2	Tracks	1	Active	1
592559	1	2022-01-03	17	0	22	Livestock and Work Animals	2	Goats	2	Tracks	2	Recent	0
450494	1	2022-01-03	17	0	22	Livestock and Work Animals	2	Goats	2	Tracks	3	Old	0
267542	1	2022-01-03	17	0	22	Livestock and Work Animals	2	Goats	3	Spoor	-9	Not Determined	0
115082	1	2022-01-03	17	0	22	Livestock and Work Animals	2	Goats	3	Spoor	1	Active	0
548900	1	2022-01-03	17	0	22	Livestock and Work Animals	2	Goats	3	Spoor	2	Recent	0
406835	1	2022-01-03	17	0	22	Livestock and Work Animals	2	Goats	3	Spoor	3	Old	0
223883	1	2022-01-03	17	0	22	Livestock and Work Animals	2	Goats	4	Other Signs	-9	Not Determined	0
71423	1	2022-01-03	17	0	22	Livestock and Work Animals	2	Goats	4	Other Signs	1	Active	0
505241	1	2022-01-03	17	0	22	Livestock and Work Animals	2	Goats	4	Other Signs	2	Recent	0
363176	1	2022-01-03	17	0	22	Livestock and Work Animals	2	Goats	4	Other Signs	3	Old	0
42317	1	2022-01-03	17	0	22	Livestock and Work Animals	3	Sheep	1	Direct Sighting	1	Active	0
325754	1	2022-01-03	17	0	22	Livestock and Work Animals	3	Sheep	2	Tracks	-9	Not Determined	0
173294	1	2022-01-03	17	0	22	Livestock and Work Animals	3	Sheep	2	Tracks	1	Active	0
607112	1	2022-01-03	17	0	22	Livestock and Work Animals	3	Sheep	2	Tracks	2	Recent	0
465047	1	2022-01-03	17	0	22	Livestock and Work Animals	3	Sheep	2	Tracks	3	Old	0
282095	1	2022-01-03	17	0	22	Livestock and Work Animals	3	Sheep	3	Spoor	-9	Not Determined	0
129635	1	2022-01-03	17	0	22	Livestock and Work Animals	3	Sheep	3	Spoor	1	Active	0
563453	1	2022-01-03	17	0	22	Livestock and Work Animals	3	Sheep	3	Spoor	2	Recent	0
421388	1	2022-01-03	17	0	22	Livestock and Work Animals	3	Sheep	3	Spoor	3	Old	0
238436	1	2022-01-03	17	0	22	Livestock and Work Animals	3	Sheep	4	Other Signs	-9	Not Determined	0
85976	1	2022-01-03	17	0	22	Livestock and Work Animals	3	Sheep	4	Other Signs	1	Active	0
519794	1	2022-01-03	17	0	22	Livestock and Work Animals	3	Sheep	4	Other Signs	2	Recent	0
377729	1	2022-01-03	17	0	22	Livestock and Work Animals	3	Sheep	4	Other Signs	3	Old	0
39545	1	2022-01-03	17	0	22	Livestock and Work Animals	4	Rooster	1	Direct Sighting	1	Active	0
322982	1	2022-01-03	17	0	22	Livestock and Work Animals	4	Rooster	2	Tracks	-9	Not Determined	0
170522	1	2022-01-03	17	0	22	Livestock and Work Animals	4	Rooster	2	Tracks	1	Active	0
604340	1	2022-01-03	17	0	22	Livestock and Work Animals	4	Rooster	2	Tracks	2	Recent	0
462275	1	2022-01-03	17	0	22	Livestock and Work Animals	4	Rooster	2	Tracks	3	Old	0
279323	1	2022-01-03	17	0	22	Livestock and Work Animals	4	Rooster	3	Spoor	-9	Not Determined	0
126863	1	2022-01-03	17	0	22	Livestock and Work Animals	4	Rooster	3	Spoor	1	Active	0
560681	1	2022-01-03	17	0	22	Livestock and Work Animals	4	Rooster	3	Spoor	2	Recent	0
418616	1	2022-01-03	17	0	22	Livestock and Work Animals	4	Rooster	3	Spoor	3	Old	0
235664	1	2022-01-03	17	0	22	Livestock and Work Animals	4	Rooster	4	Other Signs	-9	Not Determined	0
83204	1	2022-01-03	17	0	22	Livestock and Work Animals	4	Rooster	4	Other Signs	1	Active	0
517022	1	2022-01-03	17	0	22	Livestock and Work Animals	4	Rooster	4	Other Signs	2	Recent	0
374957	1	2022-01-03	17	0	22	Livestock and Work Animals	4	Rooster	4	Other Signs	3	Old	0
19448	1	2022-01-03	17	0	22	Livestock and Work Animals	5	Chicken	1	Direct Sighting	1	Active	0
302885	1	2022-01-03	17	0	22	Livestock and Work Animals	5	Chicken	2	Tracks	-9	Not Determined	0
150425	1	2022-01-03	17	0	22	Livestock and Work Animals	5	Chicken	2	Tracks	1	Active	0
584243	1	2022-01-03	17	0	22	Livestock and Work Animals	5	Chicken	2	Tracks	2	Recent	0
442178	1	2022-01-03	17	0	22	Livestock and Work Animals	5	Chicken	2	Tracks	3	Old	0
259226	1	2022-01-03	17	0	22	Livestock and Work Animals	5	Chicken	3	Spoor	-9	Not Determined	0
106766	1	2022-01-03	17	0	22	Livestock and Work Animals	5	Chicken	3	Spoor	1	Active	0
540584	1	2022-01-03	17	0	22	Livestock and Work Animals	5	Chicken	3	Spoor	2	Recent	0
398519	1	2022-01-03	17	0	22	Livestock and Work Animals	5	Chicken	3	Spoor	3	Old	0
215567	1	2022-01-03	17	0	22	Livestock and Work Animals	5	Chicken	4	Other Signs	-9	Not Determined	0
63107	1	2022-01-03	17	0	22	Livestock and Work Animals	5	Chicken	4	Other Signs	1	Active	0
496925	1	2022-01-03	17	0	22	Livestock and Work Animals	5	Chicken	4	Other Signs	2	Recent	0
354860	1	2022-01-03	17	0	22	Livestock and Work Animals	5	Chicken	4	Other Signs	3	Old	0
24299	1	2022-01-03	17	0	22	Livestock and Work Animals	6	Dog	1	Direct Sighting	1	Active	0
307736	1	2022-01-03	17	0	22	Livestock and Work Animals	6	Dog	2	Tracks	-9	Not Determined	0
155276	1	2022-01-03	17	0	22	Livestock and Work Animals	6	Dog	2	Tracks	1	Active	0
589094	1	2022-01-03	17	0	22	Livestock and Work Animals	6	Dog	2	Tracks	2	Recent	0
447029	1	2022-01-03	17	0	22	Livestock and Work Animals	6	Dog	2	Tracks	3	Old	0
264077	1	2022-01-03	17	0	22	Livestock and Work Animals	6	Dog	3	Spoor	-9	Not Determined	0
111617	1	2022-01-03	17	0	22	Livestock and Work Animals	6	Dog	3	Spoor	1	Active	0
545435	1	2022-01-03	17	0	22	Livestock and Work Animals	6	Dog	3	Spoor	2	Recent	0
403370	1	2022-01-03	17	0	22	Livestock and Work Animals	6	Dog	3	Spoor	3	Old	0
220418	1	2022-01-03	17	0	22	Livestock and Work Animals	6	Dog	4	Other Signs	-9	Not Determined	0
67958	1	2022-01-03	17	0	22	Livestock and Work Animals	6	Dog	4	Other Signs	1	Active	0
501776	1	2022-01-03	17	0	22	Livestock and Work Animals	6	Dog	4	Other Signs	2	Recent	0
359711	1	2022-01-03	17	0	22	Livestock and Work Animals	6	Dog	4	Other Signs	3	Old	0
38852	1	2022-01-03	17	0	23	Wild Herbivores	11	Reedbuck	1	Direct Sighting	1	Active	0
322289	1	2022-01-03	17	0	23	Wild Herbivores	11	Reedbuck	2	Tracks	-9	Not Determined	0
169829	1	2022-01-03	17	0	23	Wild Herbivores	11	Reedbuck	2	Tracks	1	Active	0
603647	1	2022-01-03	17	0	23	Wild Herbivores	11	Reedbuck	2	Tracks	2	Recent	0
461582	1	2022-01-03	17	0	23	Wild Herbivores	11	Reedbuck	2	Tracks	3	Old	0
278630	1	2022-01-03	17	0	23	Wild Herbivores	11	Reedbuck	3	Spoor	-9	Not Determined	0
126170	1	2022-01-03	17	0	23	Wild Herbivores	11	Reedbuck	3	Spoor	1	Active	0
559988	1	2022-01-03	17	0	23	Wild Herbivores	11	Reedbuck	3	Spoor	2	Recent	0
417923	1	2022-01-03	17	0	23	Wild Herbivores	11	Reedbuck	3	Spoor	3	Old	0
234971	1	2022-01-03	17	0	23	Wild Herbivores	11	Reedbuck	4	Other Signs	-9	Not Determined	0
82511	1	2022-01-03	17	0	23	Wild Herbivores	11	Reedbuck	4	Other Signs	1	Active	0
516329	1	2022-01-03	17	0	23	Wild Herbivores	11	Reedbuck	4	Other Signs	2	Recent	0
374264	1	2022-01-03	17	0	23	Wild Herbivores	11	Reedbuck	4	Other Signs	3	Old	0
49247	1	2022-01-03	17	0	23	Wild Herbivores	12	Waterbuck	1	Direct Sighting	1	Active	0
332684	1	2022-01-03	17	0	23	Wild Herbivores	12	Waterbuck	2	Tracks	-9	Not Determined	0
180224	1	2022-01-03	17	0	23	Wild Herbivores	12	Waterbuck	2	Tracks	1	Active	0
614042	1	2022-01-03	17	0	23	Wild Herbivores	12	Waterbuck	2	Tracks	2	Recent	0
471977	1	2022-01-03	17	0	23	Wild Herbivores	12	Waterbuck	2	Tracks	3	Old	0
289025	1	2022-01-03	17	0	23	Wild Herbivores	12	Waterbuck	3	Spoor	-9	Not Determined	0
136565	1	2022-01-03	17	0	23	Wild Herbivores	12	Waterbuck	3	Spoor	1	Active	0
570383	1	2022-01-03	17	0	23	Wild Herbivores	12	Waterbuck	3	Spoor	2	Recent	0
428318	1	2022-01-03	17	0	23	Wild Herbivores	12	Waterbuck	3	Spoor	3	Old	0
245366	1	2022-01-03	17	0	23	Wild Herbivores	12	Waterbuck	4	Other Signs	-9	Not Determined	0
92906	1	2022-01-03	17	0	23	Wild Herbivores	12	Waterbuck	4	Other Signs	1	Active	0
526724	1	2022-01-03	17	0	23	Wild Herbivores	12	Waterbuck	4	Other Signs	2	Recent	0
384659	1	2022-01-03	17	0	23	Wild Herbivores	12	Waterbuck	4	Other Signs	3	Old	0
38159	1	2022-01-03	17	0	23	Wild Herbivores	13	Puku	1	Direct Sighting	1	Active	0
321596	1	2022-01-03	17	0	23	Wild Herbivores	13	Puku	2	Tracks	-9	Not Determined	0
169136	1	2022-01-03	17	0	23	Wild Herbivores	13	Puku	2	Tracks	1	Active	0
602954	1	2022-01-03	17	0	23	Wild Herbivores	13	Puku	2	Tracks	2	Recent	0
460889	1	2022-01-03	17	0	23	Wild Herbivores	13	Puku	2	Tracks	3	Old	0
277937	1	2022-01-03	17	0	23	Wild Herbivores	13	Puku	3	Spoor	-9	Not Determined	0
125477	1	2022-01-03	17	0	23	Wild Herbivores	13	Puku	3	Spoor	1	Active	0
559295	1	2022-01-03	17	0	23	Wild Herbivores	13	Puku	3	Spoor	2	Recent	0
417230	1	2022-01-03	17	0	23	Wild Herbivores	13	Puku	3	Spoor	3	Old	0
234278	1	2022-01-03	17	0	23	Wild Herbivores	13	Puku	4	Other Signs	-9	Not Determined	0
81818	1	2022-01-03	17	0	23	Wild Herbivores	13	Puku	4	Other Signs	1	Active	0
515636	1	2022-01-03	17	0	23	Wild Herbivores	13	Puku	4	Other Signs	2	Recent	0
373571	1	2022-01-03	17	0	23	Wild Herbivores	13	Puku	4	Other Signs	3	Old	0
15290	1	2022-01-03	17	0	23	Wild Herbivores	21	Bushbuck	1	Direct Sighting	1	Active	0
298727	1	2022-01-03	17	0	23	Wild Herbivores	21	Bushbuck	2	Tracks	-9	Not Determined	0
146267	1	2022-01-03	17	0	23	Wild Herbivores	21	Bushbuck	2	Tracks	1	Active	0
580085	1	2022-01-03	17	0	23	Wild Herbivores	21	Bushbuck	2	Tracks	2	Recent	0
438020	1	2022-01-03	17	0	23	Wild Herbivores	21	Bushbuck	2	Tracks	3	Old	0
255068	1	2022-01-03	17	0	23	Wild Herbivores	21	Bushbuck	3	Spoor	-9	Not Determined	0
102608	1	2022-01-03	17	0	23	Wild Herbivores	21	Bushbuck	3	Spoor	1	Active	0
536426	1	2022-01-03	17	0	23	Wild Herbivores	21	Bushbuck	3	Spoor	2	Recent	0
394361	1	2022-01-03	17	0	23	Wild Herbivores	21	Bushbuck	3	Spoor	3	Old	0
211409	1	2022-01-03	17	0	23	Wild Herbivores	21	Bushbuck	4	Other Signs	-9	Not Determined	0
58949	1	2022-01-03	17	0	23	Wild Herbivores	21	Bushbuck	4	Other Signs	1	Active	0
492767	1	2022-01-03	17	0	23	Wild Herbivores	21	Bushbuck	4	Other Signs	2	Recent	0
350702	1	2022-01-03	17	0	23	Wild Herbivores	21	Bushbuck	4	Other Signs	3	Old	0
24992	1	2022-01-03	17	0	23	Wild Herbivores	22	Eland	1	Direct Sighting	1	Active	0
308429	1	2022-01-03	17	0	23	Wild Herbivores	22	Eland	2	Tracks	-9	Not Determined	0
155969	1	2022-01-03	17	0	23	Wild Herbivores	22	Eland	2	Tracks	1	Active	0
589787	1	2022-01-03	17	0	23	Wild Herbivores	22	Eland	2	Tracks	2	Recent	0
447722	1	2022-01-03	17	0	23	Wild Herbivores	22	Eland	2	Tracks	3	Old	0
264770	1	2022-01-03	17	0	23	Wild Herbivores	22	Eland	3	Spoor	-9	Not Determined	0
112310	1	2022-01-03	17	0	23	Wild Herbivores	22	Eland	3	Spoor	1	Active	0
546128	1	2022-01-03	17	0	23	Wild Herbivores	22	Eland	3	Spoor	2	Recent	0
404063	1	2022-01-03	17	0	23	Wild Herbivores	22	Eland	3	Spoor	3	Old	0
221111	1	2022-01-03	17	0	23	Wild Herbivores	22	Eland	4	Other Signs	-9	Not Determined	0
68651	1	2022-01-03	17	0	23	Wild Herbivores	22	Eland	4	Other Signs	1	Active	0
502469	1	2022-01-03	17	0	23	Wild Herbivores	22	Eland	4	Other Signs	2	Recent	0
360404	1	2022-01-03	17	0	23	Wild Herbivores	22	Eland	4	Other Signs	3	Old	0
29150	1	2022-01-03	17	0	23	Wild Herbivores	23	Greater Kudu	1	Direct Sighting	1	Active	0
312587	1	2022-01-03	17	0	23	Wild Herbivores	23	Greater Kudu	2	Tracks	-9	Not Determined	0
160127	1	2022-01-03	17	0	23	Wild Herbivores	23	Greater Kudu	2	Tracks	1	Active	0
593945	1	2022-01-03	17	0	23	Wild Herbivores	23	Greater Kudu	2	Tracks	2	Recent	0
451880	1	2022-01-03	17	0	23	Wild Herbivores	23	Greater Kudu	2	Tracks	3	Old	0
268928	1	2022-01-03	17	0	23	Wild Herbivores	23	Greater Kudu	3	Spoor	-9	Not Determined	0
116468	1	2022-01-03	17	0	23	Wild Herbivores	23	Greater Kudu	3	Spoor	1	Active	0
550286	1	2022-01-03	17	0	23	Wild Herbivores	23	Greater Kudu	3	Spoor	2	Recent	0
408221	1	2022-01-03	17	0	23	Wild Herbivores	23	Greater Kudu	3	Spoor	3	Old	0
225269	1	2022-01-03	17	0	23	Wild Herbivores	23	Greater Kudu	4	Other Signs	-9	Not Determined	0
72809	1	2022-01-03	17	0	23	Wild Herbivores	23	Greater Kudu	4	Other Signs	1	Active	0
506627	1	2022-01-03	17	0	23	Wild Herbivores	23	Greater Kudu	4	Other Signs	2	Recent	0
364562	1	2022-01-03	17	0	23	Wild Herbivores	23	Greater Kudu	4	Other Signs	3	Old	0
29843	1	2022-01-03	17	0	23	Wild Herbivores	31	Hartebeest	1	Direct Sighting	1	Active	0
313280	1	2022-01-03	17	0	23	Wild Herbivores	31	Hartebeest	2	Tracks	-9	Not Determined	0
160820	1	2022-01-03	17	0	23	Wild Herbivores	31	Hartebeest	2	Tracks	1	Active	0
594638	1	2022-01-03	17	0	23	Wild Herbivores	31	Hartebeest	2	Tracks	2	Recent	0
452573	1	2022-01-03	17	0	23	Wild Herbivores	31	Hartebeest	2	Tracks	3	Old	0
269621	1	2022-01-03	17	0	23	Wild Herbivores	31	Hartebeest	3	Spoor	-9	Not Determined	0
117161	1	2022-01-03	17	0	23	Wild Herbivores	31	Hartebeest	3	Spoor	1	Active	0
550979	1	2022-01-03	17	0	23	Wild Herbivores	31	Hartebeest	3	Spoor	2	Recent	0
408914	1	2022-01-03	17	0	23	Wild Herbivores	31	Hartebeest	3	Spoor	3	Old	0
225962	1	2022-01-03	17	0	23	Wild Herbivores	31	Hartebeest	4	Other Signs	-9	Not Determined	0
73502	1	2022-01-03	17	0	23	Wild Herbivores	31	Hartebeest	4	Other Signs	1	Active	0
507320	1	2022-01-03	17	0	23	Wild Herbivores	31	Hartebeest	4	Other Signs	2	Recent	0
365255	1	2022-01-03	17	0	23	Wild Herbivores	31	Hartebeest	4	Other Signs	3	Old	0
50633	1	2022-01-03	17	0	23	Wild Herbivores	32	Wildebeest	1	Direct Sighting	1	Active	0
334070	1	2022-01-03	17	0	23	Wild Herbivores	32	Wildebeest	2	Tracks	-9	Not Determined	0
181610	1	2022-01-03	17	0	23	Wild Herbivores	32	Wildebeest	2	Tracks	1	Active	0
615428	1	2022-01-03	17	0	23	Wild Herbivores	32	Wildebeest	2	Tracks	2	Recent	0
473363	1	2022-01-03	17	0	23	Wild Herbivores	32	Wildebeest	2	Tracks	3	Old	0
290411	1	2022-01-03	17	0	23	Wild Herbivores	32	Wildebeest	3	Spoor	-9	Not Determined	0
137951	1	2022-01-03	17	0	23	Wild Herbivores	32	Wildebeest	3	Spoor	1	Active	0
571769	1	2022-01-03	17	0	23	Wild Herbivores	32	Wildebeest	3	Spoor	2	Recent	0
429704	1	2022-01-03	17	0	23	Wild Herbivores	32	Wildebeest	3	Spoor	3	Old	0
246752	1	2022-01-03	17	0	23	Wild Herbivores	32	Wildebeest	4	Other Signs	-9	Not Determined	0
94292	1	2022-01-03	17	0	23	Wild Herbivores	32	Wildebeest	4	Other Signs	1	Active	0
528110	1	2022-01-03	17	0	23	Wild Herbivores	32	Wildebeest	4	Other Signs	2	Recent	0
386045	1	2022-01-03	17	0	23	Wild Herbivores	32	Wildebeest	4	Other Signs	3	Old	0
40238	1	2022-01-03	17	0	23	Wild Herbivores	41	Sable Antelope	1	Direct Sighting	1	Active	0
323675	1	2022-01-03	17	0	23	Wild Herbivores	41	Sable Antelope	2	Tracks	-9	Not Determined	0
171215	1	2022-01-03	17	0	23	Wild Herbivores	41	Sable Antelope	2	Tracks	1	Active	0
605033	1	2022-01-03	17	0	23	Wild Herbivores	41	Sable Antelope	2	Tracks	2	Recent	0
462968	1	2022-01-03	17	0	23	Wild Herbivores	41	Sable Antelope	2	Tracks	3	Old	0
280016	1	2022-01-03	17	0	23	Wild Herbivores	41	Sable Antelope	3	Spoor	-9	Not Determined	0
127556	1	2022-01-03	17	0	23	Wild Herbivores	41	Sable Antelope	3	Spoor	1	Active	0
561374	1	2022-01-03	17	0	23	Wild Herbivores	41	Sable Antelope	3	Spoor	2	Recent	0
419309	1	2022-01-03	17	0	23	Wild Herbivores	41	Sable Antelope	3	Spoor	3	Old	0
236357	1	2022-01-03	17	0	23	Wild Herbivores	41	Sable Antelope	4	Other Signs	-9	Not Determined	0
83897	1	2022-01-03	17	0	23	Wild Herbivores	41	Sable Antelope	4	Other Signs	1	Active	0
517715	1	2022-01-03	17	0	23	Wild Herbivores	41	Sable Antelope	4	Other Signs	2	Recent	0
375650	1	2022-01-03	17	0	23	Wild Herbivores	41	Sable Antelope	4	Other Signs	3	Old	0
47861	1	2022-01-03	17	0	23	Wild Herbivores	51	Warthog	1	Direct Sighting	1	Active	0
331298	1	2022-01-03	17	0	23	Wild Herbivores	51	Warthog	2	Tracks	-9	Not Determined	0
178838	1	2022-01-03	17	0	23	Wild Herbivores	51	Warthog	2	Tracks	1	Active	0
612656	1	2022-01-03	17	0	23	Wild Herbivores	51	Warthog	2	Tracks	2	Recent	0
470591	1	2022-01-03	17	0	23	Wild Herbivores	51	Warthog	2	Tracks	3	Old	0
287639	1	2022-01-03	17	0	23	Wild Herbivores	51	Warthog	3	Spoor	-9	Not Determined	0
135179	1	2022-01-03	17	0	23	Wild Herbivores	51	Warthog	3	Spoor	1	Active	0
568997	1	2022-01-03	17	0	23	Wild Herbivores	51	Warthog	3	Spoor	2	Recent	0
426932	1	2022-01-03	17	0	23	Wild Herbivores	51	Warthog	3	Spoor	3	Old	0
243980	1	2022-01-03	17	0	23	Wild Herbivores	51	Warthog	4	Other Signs	-9	Not Determined	0
91520	1	2022-01-03	17	0	23	Wild Herbivores	51	Warthog	4	Other Signs	1	Active	0
525338	1	2022-01-03	17	0	23	Wild Herbivores	51	Warthog	4	Other Signs	2	Recent	0
383273	1	2022-01-03	17	0	23	Wild Herbivores	51	Warthog	4	Other Signs	3	Old	0
15983	1	2022-01-03	17	0	23	Wild Herbivores	52	Bushpig	1	Direct Sighting	1	Active	0
299420	1	2022-01-03	17	0	23	Wild Herbivores	52	Bushpig	2	Tracks	-9	Not Determined	0
146960	1	2022-01-03	17	0	23	Wild Herbivores	52	Bushpig	2	Tracks	1	Active	0
580778	1	2022-01-03	17	0	23	Wild Herbivores	52	Bushpig	2	Tracks	2	Recent	0
438713	1	2022-01-03	17	0	23	Wild Herbivores	52	Bushpig	2	Tracks	3	Old	0
255761	1	2022-01-03	17	0	23	Wild Herbivores	52	Bushpig	3	Spoor	-9	Not Determined	0
103301	1	2022-01-03	17	0	23	Wild Herbivores	52	Bushpig	3	Spoor	1	Active	0
537119	1	2022-01-03	17	0	23	Wild Herbivores	52	Bushpig	3	Spoor	2	Recent	0
395054	1	2022-01-03	17	0	23	Wild Herbivores	52	Bushpig	3	Spoor	3	Old	0
212102	1	2022-01-03	17	0	23	Wild Herbivores	52	Bushpig	4	Other Signs	-9	Not Determined	0
59642	1	2022-01-03	17	0	23	Wild Herbivores	52	Bushpig	4	Other Signs	1	Active	0
493460	1	2022-01-03	17	0	23	Wild Herbivores	52	Bushpig	4	Other Signs	2	Recent	0
351395	1	2022-01-03	17	0	23	Wild Herbivores	52	Bushpig	4	Other Signs	3	Old	0
30536	1	2022-01-03	17	0	23	Wild Herbivores	61	Hippo	1	Direct Sighting	1	Active	0
313973	1	2022-01-03	17	0	23	Wild Herbivores	61	Hippo	2	Tracks	-9	Not Determined	0
161513	1	2022-01-03	17	0	23	Wild Herbivores	61	Hippo	2	Tracks	1	Active	0
595331	1	2022-01-03	17	0	23	Wild Herbivores	61	Hippo	2	Tracks	2	Recent	0
453266	1	2022-01-03	17	0	23	Wild Herbivores	61	Hippo	2	Tracks	3	Old	0
270314	1	2022-01-03	17	0	23	Wild Herbivores	61	Hippo	3	Spoor	-9	Not Determined	0
117854	1	2022-01-03	17	0	23	Wild Herbivores	61	Hippo	3	Spoor	1	Active	0
551672	1	2022-01-03	17	0	23	Wild Herbivores	61	Hippo	3	Spoor	2	Recent	0
409607	1	2022-01-03	17	0	23	Wild Herbivores	61	Hippo	3	Spoor	3	Old	0
226655	1	2022-01-03	17	0	23	Wild Herbivores	61	Hippo	4	Other Signs	-9	Not Determined	0
74195	1	2022-01-03	17	0	23	Wild Herbivores	61	Hippo	4	Other Signs	1	Active	0
508013	1	2022-01-03	17	0	23	Wild Herbivores	61	Hippo	4	Other Signs	2	Recent	0
365948	1	2022-01-03	17	0	23	Wild Herbivores	61	Hippo	4	Other Signs	3	Old	0
25685	1	2022-01-03	17	0	23	Wild Herbivores	62	Elephant	1	Direct Sighting	1	Active	0
309122	1	2022-01-03	17	0	23	Wild Herbivores	62	Elephant	2	Tracks	-9	Not Determined	0
156662	1	2022-01-03	17	0	23	Wild Herbivores	62	Elephant	2	Tracks	1	Active	0
590480	1	2022-01-03	17	0	23	Wild Herbivores	62	Elephant	2	Tracks	2	Recent	0
448415	1	2022-01-03	17	0	23	Wild Herbivores	62	Elephant	2	Tracks	3	Old	0
265463	1	2022-01-03	17	0	23	Wild Herbivores	62	Elephant	3	Spoor	-9	Not Determined	0
113003	1	2022-01-03	17	0	23	Wild Herbivores	62	Elephant	3	Spoor	1	Active	0
546821	1	2022-01-03	17	0	23	Wild Herbivores	62	Elephant	3	Spoor	2	Recent	0
404756	1	2022-01-03	17	0	23	Wild Herbivores	62	Elephant	3	Spoor	3	Old	0
221804	1	2022-01-03	17	0	23	Wild Herbivores	62	Elephant	4	Other Signs	-9	Not Determined	0
69344	1	2022-01-03	17	0	23	Wild Herbivores	62	Elephant	4	Other Signs	1	Active	0
503162	1	2022-01-03	17	0	23	Wild Herbivores	62	Elephant	4	Other Signs	2	Recent	0
361097	1	2022-01-03	17	0	23	Wild Herbivores	62	Elephant	4	Other Signs	3	Old	0
8360	1	2022-01-03	17	0	23	Wild Herbivores	71	African Buffalo	1	Direct Sighting	1	Active	0
291797	1	2022-01-03	17	0	23	Wild Herbivores	71	African Buffalo	2	Tracks	-9	Not Determined	0
139337	1	2022-01-03	17	0	23	Wild Herbivores	71	African Buffalo	2	Tracks	1	Active	0
573155	1	2022-01-03	17	0	23	Wild Herbivores	71	African Buffalo	2	Tracks	2	Recent	0
431090	1	2022-01-03	17	0	23	Wild Herbivores	71	African Buffalo	2	Tracks	3	Old	0
248138	1	2022-01-03	17	0	23	Wild Herbivores	71	African Buffalo	3	Spoor	-9	Not Determined	0
95678	1	2022-01-03	17	0	23	Wild Herbivores	71	African Buffalo	3	Spoor	1	Active	0
529496	1	2022-01-03	17	0	23	Wild Herbivores	71	African Buffalo	3	Spoor	2	Recent	0
387431	1	2022-01-03	17	0	23	Wild Herbivores	71	African Buffalo	3	Spoor	3	Old	0
204479	1	2022-01-03	17	0	23	Wild Herbivores	71	African Buffalo	4	Other Signs	-9	Not Determined	0
52019	1	2022-01-03	17	0	23	Wild Herbivores	71	African Buffalo	4	Other Signs	1	Active	0
485837	1	2022-01-03	17	0	23	Wild Herbivores	71	African Buffalo	4	Other Signs	2	Recent	0
343772	1	2022-01-03	17	0	23	Wild Herbivores	71	African Buffalo	4	Other Signs	3	Old	0
51326	1	2022-01-03	17	0	23	Wild Herbivores	81	Zebra	1	Direct Sighting	1	Active	0
334763	1	2022-01-03	17	0	23	Wild Herbivores	81	Zebra	2	Tracks	-9	Not Determined	0
182303	1	2022-01-03	17	0	23	Wild Herbivores	81	Zebra	2	Tracks	1	Active	0
616121	1	2022-01-03	17	0	23	Wild Herbivores	81	Zebra	2	Tracks	2	Recent	0
474056	1	2022-01-03	17	0	23	Wild Herbivores	81	Zebra	2	Tracks	3	Old	0
291104	1	2022-01-03	17	0	23	Wild Herbivores	81	Zebra	3	Spoor	-9	Not Determined	0
138644	1	2022-01-03	17	0	23	Wild Herbivores	81	Zebra	3	Spoor	1	Active	0
572462	1	2022-01-03	17	0	23	Wild Herbivores	81	Zebra	3	Spoor	2	Recent	0
430397	1	2022-01-03	17	0	23	Wild Herbivores	81	Zebra	3	Spoor	3	Old	0
247445	1	2022-01-03	17	0	23	Wild Herbivores	81	Zebra	4	Other Signs	-9	Not Determined	0
94985	1	2022-01-03	17	0	23	Wild Herbivores	81	Zebra	4	Other Signs	1	Active	0
528803	1	2022-01-03	17	0	23	Wild Herbivores	81	Zebra	4	Other Signs	2	Recent	0
386738	1	2022-01-03	17	0	23	Wild Herbivores	81	Zebra	4	Other Signs	3	Old	0
45089	1	2022-01-03	17	0	23	Wild Herbivores	91	Suni	1	Direct Sighting	1	Active	0
328526	1	2022-01-03	17	0	23	Wild Herbivores	91	Suni	2	Tracks	-9	Not Determined	0
176066	1	2022-01-03	17	0	23	Wild Herbivores	91	Suni	2	Tracks	1	Active	0
609884	1	2022-01-03	17	0	23	Wild Herbivores	91	Suni	2	Tracks	2	Recent	0
467819	1	2022-01-03	17	0	23	Wild Herbivores	91	Suni	2	Tracks	3	Old	0
284867	1	2022-01-03	17	0	23	Wild Herbivores	91	Suni	3	Spoor	-9	Not Determined	0
132407	1	2022-01-03	17	0	23	Wild Herbivores	91	Suni	3	Spoor	1	Active	0
566225	1	2022-01-03	17	0	23	Wild Herbivores	91	Suni	3	Spoor	2	Recent	0
424160	1	2022-01-03	17	0	23	Wild Herbivores	91	Suni	3	Spoor	3	Old	0
241208	1	2022-01-03	17	0	23	Wild Herbivores	91	Suni	4	Other Signs	-9	Not Determined	0
88748	1	2022-01-03	17	0	23	Wild Herbivores	91	Suni	4	Other Signs	1	Active	0
522566	1	2022-01-03	17	0	23	Wild Herbivores	91	Suni	4	Other Signs	2	Recent	0
380501	1	2022-01-03	17	0	23	Wild Herbivores	91	Suni	4	Other Signs	3	Old	0
20141	1	2022-01-03	17	0	23	Wild Herbivores	101	Common Duiker	1	Direct Sighting	1	Active	0
303578	1	2022-01-03	17	0	23	Wild Herbivores	101	Common Duiker	2	Tracks	-9	Not Determined	0
151118	1	2022-01-03	17	0	23	Wild Herbivores	101	Common Duiker	2	Tracks	1	Active	0
584936	1	2022-01-03	17	0	23	Wild Herbivores	101	Common Duiker	2	Tracks	2	Recent	0
442871	1	2022-01-03	17	0	23	Wild Herbivores	101	Common Duiker	2	Tracks	3	Old	0
259919	1	2022-01-03	17	0	23	Wild Herbivores	101	Common Duiker	3	Spoor	-9	Not Determined	0
107459	1	2022-01-03	17	0	23	Wild Herbivores	101	Common Duiker	3	Spoor	1	Active	0
541277	1	2022-01-03	17	0	23	Wild Herbivores	101	Common Duiker	3	Spoor	2	Recent	0
399212	1	2022-01-03	17	0	23	Wild Herbivores	101	Common Duiker	3	Spoor	3	Old	0
216260	1	2022-01-03	17	0	23	Wild Herbivores	101	Common Duiker	4	Other Signs	-9	Not Determined	0
63800	1	2022-01-03	17	0	23	Wild Herbivores	101	Common Duiker	4	Other Signs	1	Active	0
497618	1	2022-01-03	17	0	23	Wild Herbivores	101	Common Duiker	4	Other Signs	2	Recent	0
355553	1	2022-01-03	17	0	23	Wild Herbivores	101	Common Duiker	4	Other Signs	3	Old	0
20834	1	2022-01-03	17	0	23	Wild Herbivores	111	Common Impala	1	Direct Sighting	1	Active	0
304271	1	2022-01-03	17	0	23	Wild Herbivores	111	Common Impala	2	Tracks	-9	Not Determined	0
151811	1	2022-01-03	17	0	23	Wild Herbivores	111	Common Impala	2	Tracks	1	Active	0
585629	1	2022-01-03	17	0	23	Wild Herbivores	111	Common Impala	2	Tracks	2	Recent	0
443564	1	2022-01-03	17	0	23	Wild Herbivores	111	Common Impala	2	Tracks	3	Old	0
260612	1	2022-01-03	17	0	23	Wild Herbivores	111	Common Impala	3	Spoor	-9	Not Determined	0
108152	1	2022-01-03	17	0	23	Wild Herbivores	111	Common Impala	3	Spoor	1	Active	0
541970	1	2022-01-03	17	0	23	Wild Herbivores	111	Common Impala	3	Spoor	2	Recent	0
399905	1	2022-01-03	17	0	23	Wild Herbivores	111	Common Impala	3	Spoor	3	Old	0
216953	1	2022-01-03	17	0	23	Wild Herbivores	111	Common Impala	4	Other Signs	-9	Not Determined	0
64493	1	2022-01-03	17	0	23	Wild Herbivores	111	Common Impala	4	Other Signs	1	Active	0
498311	1	2022-01-03	17	0	23	Wild Herbivores	111	Common Impala	4	Other Signs	2	Recent	0
356246	1	2022-01-03	17	0	23	Wild Herbivores	111	Common Impala	4	Other Signs	3	Old	0
23606	1	2022-01-03	17	0	23	Wild Herbivores	121	Dikdik	1	Direct Sighting	1	Active	0
307043	1	2022-01-03	17	0	23	Wild Herbivores	121	Dikdik	2	Tracks	-9	Not Determined	0
154583	1	2022-01-03	17	0	23	Wild Herbivores	121	Dikdik	2	Tracks	1	Active	0
588401	1	2022-01-03	17	0	23	Wild Herbivores	121	Dikdik	2	Tracks	2	Recent	0
446336	1	2022-01-03	17	0	23	Wild Herbivores	121	Dikdik	2	Tracks	3	Old	0
263384	1	2022-01-03	17	0	23	Wild Herbivores	121	Dikdik	3	Spoor	-9	Not Determined	0
110924	1	2022-01-03	17	0	23	Wild Herbivores	121	Dikdik	3	Spoor	1	Active	0
544742	1	2022-01-03	17	0	23	Wild Herbivores	121	Dikdik	3	Spoor	2	Recent	0
402677	1	2022-01-03	17	0	23	Wild Herbivores	121	Dikdik	3	Spoor	3	Old	0
219725	1	2022-01-03	17	0	23	Wild Herbivores	121	Dikdik	4	Other Signs	-9	Not Determined	0
67265	1	2022-01-03	17	0	23	Wild Herbivores	121	Dikdik	4	Other Signs	1	Active	0
501083	1	2022-01-03	17	0	23	Wild Herbivores	121	Dikdik	4	Other Signs	2	Recent	0
359018	1	2022-01-03	17	0	23	Wild Herbivores	121	Dikdik	4	Other Signs	3	Old	0
41624	1	2022-01-03	17	0	23	Wild Herbivores	131	Sharpe's Grysbok	1	Direct Sighting	1	Active	0
325061	1	2022-01-03	17	0	23	Wild Herbivores	131	Sharpe's Grysbok	2	Tracks	-9	Not Determined	0
172601	1	2022-01-03	17	0	23	Wild Herbivores	131	Sharpe's Grysbok	2	Tracks	1	Active	0
606419	1	2022-01-03	17	0	23	Wild Herbivores	131	Sharpe's Grysbok	2	Tracks	2	Recent	0
464354	1	2022-01-03	17	0	23	Wild Herbivores	131	Sharpe's Grysbok	2	Tracks	3	Old	0
281402	1	2022-01-03	17	0	23	Wild Herbivores	131	Sharpe's Grysbok	3	Spoor	-9	Not Determined	0
128942	1	2022-01-03	17	0	23	Wild Herbivores	131	Sharpe's Grysbok	3	Spoor	1	Active	0
562760	1	2022-01-03	17	0	23	Wild Herbivores	131	Sharpe's Grysbok	3	Spoor	2	Recent	0
420695	1	2022-01-03	17	0	23	Wild Herbivores	131	Sharpe's Grysbok	3	Spoor	3	Old	0
237743	1	2022-01-03	17	0	23	Wild Herbivores	131	Sharpe's Grysbok	4	Other Signs	-9	Not Determined	0
85283	1	2022-01-03	17	0	23	Wild Herbivores	131	Sharpe's Grysbok	4	Other Signs	1	Active	0
519101	1	2022-01-03	17	0	23	Wild Herbivores	131	Sharpe's Grysbok	4	Other Signs	2	Recent	0
377036	1	2022-01-03	17	0	23	Wild Herbivores	131	Sharpe's Grysbok	4	Other Signs	3	Old	0
33308	1	2022-01-03	17	0	23	Wild Herbivores	141	Klipspringer	1	Direct Sighting	1	Active	0
316745	1	2022-01-03	17	0	23	Wild Herbivores	141	Klipspringer	2	Tracks	-9	Not Determined	0
164285	1	2022-01-03	17	0	23	Wild Herbivores	141	Klipspringer	2	Tracks	1	Active	0
598103	1	2022-01-03	17	0	23	Wild Herbivores	141	Klipspringer	2	Tracks	2	Recent	0
456038	1	2022-01-03	17	0	23	Wild Herbivores	141	Klipspringer	2	Tracks	3	Old	0
273086	1	2022-01-03	17	0	23	Wild Herbivores	141	Klipspringer	3	Spoor	-9	Not Determined	0
120626	1	2022-01-03	17	0	23	Wild Herbivores	141	Klipspringer	3	Spoor	1	Active	0
554444	1	2022-01-03	17	0	23	Wild Herbivores	141	Klipspringer	3	Spoor	2	Recent	0
412379	1	2022-01-03	17	0	23	Wild Herbivores	141	Klipspringer	3	Spoor	3	Old	0
229427	1	2022-01-03	17	0	23	Wild Herbivores	141	Klipspringer	4	Other Signs	-9	Not Determined	0
76967	1	2022-01-03	17	0	23	Wild Herbivores	141	Klipspringer	4	Other Signs	1	Active	0
510785	1	2022-01-03	17	0	23	Wild Herbivores	141	Klipspringer	4	Other Signs	2	Recent	0
368720	1	2022-01-03	17	0	23	Wild Herbivores	141	Klipspringer	4	Other Signs	3	Old	0
35387	1	2022-01-03	17	0	24	Wild Carnivores	11	Lion	1	Direct Sighting	1	Active	0
318824	1	2022-01-03	17	0	24	Wild Carnivores	11	Lion	2	Tracks	-9	Not Determined	0
166364	1	2022-01-03	17	0	24	Wild Carnivores	11	Lion	2	Tracks	1	Active	0
600182	1	2022-01-03	17	0	24	Wild Carnivores	11	Lion	2	Tracks	2	Recent	0
458117	1	2022-01-03	17	0	24	Wild Carnivores	11	Lion	2	Tracks	3	Old	0
275165	1	2022-01-03	17	0	24	Wild Carnivores	11	Lion	3	Spoor	-9	Not Determined	0
122705	1	2022-01-03	17	0	24	Wild Carnivores	11	Lion	3	Spoor	1	Active	0
556523	1	2022-01-03	17	0	24	Wild Carnivores	11	Lion	3	Spoor	2	Recent	0
414458	1	2022-01-03	17	0	24	Wild Carnivores	11	Lion	3	Spoor	3	Old	0
231506	1	2022-01-03	17	0	24	Wild Carnivores	11	Lion	4	Other Signs	-9	Not Determined	0
79046	1	2022-01-03	17	0	24	Wild Carnivores	11	Lion	4	Other Signs	1	Active	0
512864	1	2022-01-03	17	0	24	Wild Carnivores	11	Lion	4	Other Signs	2	Recent	0
370799	1	2022-01-03	17	0	24	Wild Carnivores	11	Lion	4	Other Signs	3	Old	0
34001	1	2022-01-03	17	0	24	Wild Carnivores	12	Leopard	1	Direct Sighting	1	Active	0
317438	1	2022-01-03	17	0	24	Wild Carnivores	12	Leopard	2	Tracks	-9	Not Determined	0
164978	1	2022-01-03	17	0	24	Wild Carnivores	12	Leopard	2	Tracks	1	Active	0
598796	1	2022-01-03	17	0	24	Wild Carnivores	12	Leopard	2	Tracks	2	Recent	0
456731	1	2022-01-03	17	0	24	Wild Carnivores	12	Leopard	2	Tracks	3	Old	0
273779	1	2022-01-03	17	0	24	Wild Carnivores	12	Leopard	3	Spoor	-9	Not Determined	0
121319	1	2022-01-03	17	0	24	Wild Carnivores	12	Leopard	3	Spoor	1	Active	0
555137	1	2022-01-03	17	0	24	Wild Carnivores	12	Leopard	3	Spoor	2	Recent	0
413072	1	2022-01-03	17	0	24	Wild Carnivores	12	Leopard	3	Spoor	3	Old	0
230120	1	2022-01-03	17	0	24	Wild Carnivores	12	Leopard	4	Other Signs	-9	Not Determined	0
77660	1	2022-01-03	17	0	24	Wild Carnivores	12	Leopard	4	Other Signs	1	Active	0
511478	1	2022-01-03	17	0	24	Wild Carnivores	12	Leopard	4	Other Signs	2	Recent	0
369413	1	2022-01-03	17	0	24	Wild Carnivores	12	Leopard	4	Other Signs	3	Old	0
10439	1	2022-01-03	17	0	24	Wild Carnivores	21	African Wild Cat	1	Direct Sighting	1	Active	0
293876	1	2022-01-03	17	0	24	Wild Carnivores	21	African Wild Cat	2	Tracks	-9	Not Determined	0
141416	1	2022-01-03	17	0	24	Wild Carnivores	21	African Wild Cat	2	Tracks	1	Active	0
575234	1	2022-01-03	17	0	24	Wild Carnivores	21	African Wild Cat	2	Tracks	2	Recent	0
433169	1	2022-01-03	17	0	24	Wild Carnivores	21	African Wild Cat	2	Tracks	3	Old	0
250217	1	2022-01-03	17	0	24	Wild Carnivores	21	African Wild Cat	3	Spoor	-9	Not Determined	0
97757	1	2022-01-03	17	0	24	Wild Carnivores	21	African Wild Cat	3	Spoor	1	Active	0
531575	1	2022-01-03	17	0	24	Wild Carnivores	21	African Wild Cat	3	Spoor	2	Recent	0
389510	1	2022-01-03	17	0	24	Wild Carnivores	21	African Wild Cat	3	Spoor	3	Old	0
206558	1	2022-01-03	17	0	24	Wild Carnivores	21	African Wild Cat	4	Other Signs	-9	Not Determined	0
54098	1	2022-01-03	17	0	24	Wild Carnivores	21	African Wild Cat	4	Other Signs	1	Active	0
487916	1	2022-01-03	17	0	24	Wild Carnivores	21	African Wild Cat	4	Other Signs	2	Recent	0
345851	1	2022-01-03	17	0	24	Wild Carnivores	21	African Wild Cat	4	Other Signs	3	Old	0
9053	1	2022-01-03	17	0	24	Wild Carnivores	31	African Civet	1	Direct Sighting	1	Active	0
292490	1	2022-01-03	17	0	24	Wild Carnivores	31	African Civet	2	Tracks	-9	Not Determined	0
140030	1	2022-01-03	17	0	24	Wild Carnivores	31	African Civet	2	Tracks	1	Active	0
573848	1	2022-01-03	17	0	24	Wild Carnivores	31	African Civet	2	Tracks	2	Recent	0
431783	1	2022-01-03	17	0	24	Wild Carnivores	31	African Civet	2	Tracks	3	Old	0
248831	1	2022-01-03	17	0	24	Wild Carnivores	31	African Civet	3	Spoor	-9	Not Determined	0
96371	1	2022-01-03	17	0	24	Wild Carnivores	31	African Civet	3	Spoor	1	Active	0
530189	1	2022-01-03	17	0	24	Wild Carnivores	31	African Civet	3	Spoor	2	Recent	0
388124	1	2022-01-03	17	0	24	Wild Carnivores	31	African Civet	3	Spoor	3	Old	0
205172	1	2022-01-03	17	0	24	Wild Carnivores	31	African Civet	4	Other Signs	-9	Not Determined	0
52712	1	2022-01-03	17	0	24	Wild Carnivores	31	African Civet	4	Other Signs	1	Active	0
486530	1	2022-01-03	17	0	24	Wild Carnivores	31	African Civet	4	Other Signs	2	Recent	0
344465	1	2022-01-03	17	0	24	Wild Carnivores	31	African Civet	4	Other Signs	3	Old	0
16676	1	2022-01-03	17	0	24	Wild Carnivores	32	Cape Genet	1	Direct Sighting	1	Active	0
300113	1	2022-01-03	17	0	24	Wild Carnivores	32	Cape Genet	2	Tracks	-9	Not Determined	0
147653	1	2022-01-03	17	0	24	Wild Carnivores	32	Cape Genet	2	Tracks	1	Active	0
581471	1	2022-01-03	17	0	24	Wild Carnivores	32	Cape Genet	2	Tracks	2	Recent	0
439406	1	2022-01-03	17	0	24	Wild Carnivores	32	Cape Genet	2	Tracks	3	Old	0
256454	1	2022-01-03	17	0	24	Wild Carnivores	32	Cape Genet	3	Spoor	-9	Not Determined	0
103994	1	2022-01-03	17	0	24	Wild Carnivores	32	Cape Genet	3	Spoor	1	Active	0
537812	1	2022-01-03	17	0	24	Wild Carnivores	32	Cape Genet	3	Spoor	2	Recent	0
395747	1	2022-01-03	17	0	24	Wild Carnivores	32	Cape Genet	3	Spoor	3	Old	0
212795	1	2022-01-03	17	0	24	Wild Carnivores	32	Cape Genet	4	Other Signs	-9	Not Determined	0
60335	1	2022-01-03	17	0	24	Wild Carnivores	32	Cape Genet	4	Other Signs	1	Active	0
494153	1	2022-01-03	17	0	24	Wild Carnivores	32	Cape Genet	4	Other Signs	2	Recent	0
352088	1	2022-01-03	17	0	24	Wild Carnivores	32	Cape Genet	4	Other Signs	3	Old	0
44396	1	2022-01-03	17	0	24	Wild Carnivores	41	Spotted Hyena	1	Direct Sighting	1	Active	0
327833	1	2022-01-03	17	0	24	Wild Carnivores	41	Spotted Hyena	2	Tracks	-9	Not Determined	0
175373	1	2022-01-03	17	0	24	Wild Carnivores	41	Spotted Hyena	2	Tracks	1	Active	0
609191	1	2022-01-03	17	0	24	Wild Carnivores	41	Spotted Hyena	2	Tracks	2	Recent	0
467126	1	2022-01-03	17	0	24	Wild Carnivores	41	Spotted Hyena	2	Tracks	3	Old	0
284174	1	2022-01-03	17	0	24	Wild Carnivores	41	Spotted Hyena	3	Spoor	-9	Not Determined	0
131714	1	2022-01-03	17	0	24	Wild Carnivores	41	Spotted Hyena	3	Spoor	1	Active	0
565532	1	2022-01-03	17	0	24	Wild Carnivores	41	Spotted Hyena	3	Spoor	2	Recent	0
423467	1	2022-01-03	17	0	24	Wild Carnivores	41	Spotted Hyena	3	Spoor	3	Old	0
240515	1	2022-01-03	17	0	24	Wild Carnivores	41	Spotted Hyena	4	Other Signs	-9	Not Determined	0
88055	1	2022-01-03	17	0	24	Wild Carnivores	41	Spotted Hyena	4	Other Signs	1	Active	0
521873	1	2022-01-03	17	0	24	Wild Carnivores	41	Spotted Hyena	4	Other Signs	2	Recent	0
379808	1	2022-01-03	17	0	24	Wild Carnivores	41	Spotted Hyena	4	Other Signs	3	Old	0
11132	1	2022-01-03	17	0	24	Wild Carnivores	51	African Wild Dog	1	Direct Sighting	1	Active	0
294569	1	2022-01-03	17	0	24	Wild Carnivores	51	African Wild Dog	2	Tracks	-9	Not Determined	0
142109	1	2022-01-03	17	0	24	Wild Carnivores	51	African Wild Dog	2	Tracks	1	Active	0
575927	1	2022-01-03	17	0	24	Wild Carnivores	51	African Wild Dog	2	Tracks	2	Recent	0
433862	1	2022-01-03	17	0	24	Wild Carnivores	51	African Wild Dog	2	Tracks	3	Old	0
250910	1	2022-01-03	17	0	24	Wild Carnivores	51	African Wild Dog	3	Spoor	-9	Not Determined	0
98450	1	2022-01-03	17	0	24	Wild Carnivores	51	African Wild Dog	3	Spoor	1	Active	0
532268	1	2022-01-03	17	0	24	Wild Carnivores	51	African Wild Dog	3	Spoor	2	Recent	0
390203	1	2022-01-03	17	0	24	Wild Carnivores	51	African Wild Dog	3	Spoor	3	Old	0
207251	1	2022-01-03	17	0	24	Wild Carnivores	51	African Wild Dog	4	Other Signs	-9	Not Determined	0
54791	1	2022-01-03	17	0	24	Wild Carnivores	51	African Wild Dog	4	Other Signs	1	Active	0
488609	1	2022-01-03	17	0	24	Wild Carnivores	51	African Wild Dog	4	Other Signs	2	Recent	0
346544	1	2022-01-03	17	0	24	Wild Carnivores	51	African Wild Dog	4	Other Signs	3	Old	0
43010	1	2022-01-03	17	0	24	Wild Carnivores	52	Side Striped Jackal	1	Direct Sighting	1	Active	0
326447	1	2022-01-03	17	0	24	Wild Carnivores	52	Side Striped Jackal	2	Tracks	-9	Not Determined	0
173987	1	2022-01-03	17	0	24	Wild Carnivores	52	Side Striped Jackal	2	Tracks	1	Active	0
607805	1	2022-01-03	17	0	24	Wild Carnivores	52	Side Striped Jackal	2	Tracks	2	Recent	0
465740	1	2022-01-03	17	0	24	Wild Carnivores	52	Side Striped Jackal	2	Tracks	3	Old	0
282788	1	2022-01-03	17	0	24	Wild Carnivores	52	Side Striped Jackal	3	Spoor	-9	Not Determined	0
130328	1	2022-01-03	17	0	24	Wild Carnivores	52	Side Striped Jackal	3	Spoor	1	Active	0
564146	1	2022-01-03	17	0	24	Wild Carnivores	52	Side Striped Jackal	3	Spoor	2	Recent	0
422081	1	2022-01-03	17	0	24	Wild Carnivores	52	Side Striped Jackal	3	Spoor	3	Old	0
239129	1	2022-01-03	17	0	24	Wild Carnivores	52	Side Striped Jackal	4	Other Signs	-9	Not Determined	0
86669	1	2022-01-03	17	0	24	Wild Carnivores	52	Side Striped Jackal	4	Other Signs	1	Active	0
520487	1	2022-01-03	17	0	24	Wild Carnivores	52	Side Striped Jackal	4	Other Signs	2	Recent	0
378422	1	2022-01-03	17	0	24	Wild Carnivores	52	Side Striped Jackal	4	Other Signs	3	Old	0
43703	1	2022-01-03	17	0	24	Wild Carnivores	61	Slender Mongoose	1	Direct Sighting	1	Active	0
327140	1	2022-01-03	17	0	24	Wild Carnivores	61	Slender Mongoose	2	Tracks	-9	Not Determined	0
174680	1	2022-01-03	17	0	24	Wild Carnivores	61	Slender Mongoose	2	Tracks	1	Active	0
608498	1	2022-01-03	17	0	24	Wild Carnivores	61	Slender Mongoose	2	Tracks	2	Recent	0
466433	1	2022-01-03	17	0	24	Wild Carnivores	61	Slender Mongoose	2	Tracks	3	Old	0
283481	1	2022-01-03	17	0	24	Wild Carnivores	61	Slender Mongoose	3	Spoor	-9	Not Determined	0
131021	1	2022-01-03	17	0	24	Wild Carnivores	61	Slender Mongoose	3	Spoor	1	Active	0
564839	1	2022-01-03	17	0	24	Wild Carnivores	61	Slender Mongoose	3	Spoor	2	Recent	0
422774	1	2022-01-03	17	0	24	Wild Carnivores	61	Slender Mongoose	3	Spoor	3	Old	0
239822	1	2022-01-03	17	0	24	Wild Carnivores	61	Slender Mongoose	4	Other Signs	-9	Not Determined	0
87362	1	2022-01-03	17	0	24	Wild Carnivores	61	Slender Mongoose	4	Other Signs	1	Active	0
521180	1	2022-01-03	17	0	24	Wild Carnivores	61	Slender Mongoose	4	Other Signs	2	Recent	0
379115	1	2022-01-03	17	0	24	Wild Carnivores	61	Slender Mongoose	4	Other Signs	3	Old	0
13211	1	2022-01-03	17	0	24	Wild Carnivores	62	Banded Mongoose	1	Direct Sighting	1	Active	0
296648	1	2022-01-03	17	0	24	Wild Carnivores	62	Banded Mongoose	2	Tracks	-9	Not Determined	0
144188	1	2022-01-03	17	0	24	Wild Carnivores	62	Banded Mongoose	2	Tracks	1	Active	0
578006	1	2022-01-03	17	0	24	Wild Carnivores	62	Banded Mongoose	2	Tracks	2	Recent	0
435941	1	2022-01-03	17	0	24	Wild Carnivores	62	Banded Mongoose	2	Tracks	3	Old	0
252989	1	2022-01-03	17	0	24	Wild Carnivores	62	Banded Mongoose	3	Spoor	-9	Not Determined	0
100529	1	2022-01-03	17	0	24	Wild Carnivores	62	Banded Mongoose	3	Spoor	1	Active	0
534347	1	2022-01-03	17	0	24	Wild Carnivores	62	Banded Mongoose	3	Spoor	2	Recent	0
392282	1	2022-01-03	17	0	24	Wild Carnivores	62	Banded Mongoose	3	Spoor	3	Old	0
209330	1	2022-01-03	17	0	24	Wild Carnivores	62	Banded Mongoose	4	Other Signs	-9	Not Determined	0
56870	1	2022-01-03	17	0	24	Wild Carnivores	62	Banded Mongoose	4	Other Signs	1	Active	0
490688	1	2022-01-03	17	0	24	Wild Carnivores	62	Banded Mongoose	4	Other Signs	2	Recent	0
348623	1	2022-01-03	17	0	24	Wild Carnivores	62	Banded Mongoose	4	Other Signs	3	Old	0
48554	1	2022-01-03	17	0	24	Wild Carnivores	63	Water Mongoose	1	Direct Sighting	1	Active	0
331991	1	2022-01-03	17	0	24	Wild Carnivores	63	Water Mongoose	2	Tracks	-9	Not Determined	0
179531	1	2022-01-03	17	0	24	Wild Carnivores	63	Water Mongoose	2	Tracks	1	Active	0
613349	1	2022-01-03	17	0	24	Wild Carnivores	63	Water Mongoose	2	Tracks	2	Recent	0
471284	1	2022-01-03	17	0	24	Wild Carnivores	63	Water Mongoose	2	Tracks	3	Old	0
288332	1	2022-01-03	17	0	24	Wild Carnivores	63	Water Mongoose	3	Spoor	-9	Not Determined	0
135872	1	2022-01-03	17	0	24	Wild Carnivores	63	Water Mongoose	3	Spoor	1	Active	0
569690	1	2022-01-03	17	0	24	Wild Carnivores	63	Water Mongoose	3	Spoor	2	Recent	0
427625	1	2022-01-03	17	0	24	Wild Carnivores	63	Water Mongoose	3	Spoor	3	Old	0
244673	1	2022-01-03	17	0	24	Wild Carnivores	63	Water Mongoose	4	Other Signs	-9	Not Determined	0
92213	1	2022-01-03	17	0	24	Wild Carnivores	63	Water Mongoose	4	Other Signs	1	Active	0
526031	1	2022-01-03	17	0	24	Wild Carnivores	63	Water Mongoose	4	Other Signs	2	Recent	0
383966	1	2022-01-03	17	0	24	Wild Carnivores	63	Water Mongoose	4	Other Signs	3	Old	0
49940	1	2022-01-03	17	0	24	Wild Carnivores	64	White Tailed Mongoose	1	Direct Sighting	1	Active	0
333377	1	2022-01-03	17	0	24	Wild Carnivores	64	White Tailed Mongoose	2	Tracks	-9	Not Determined	0
180917	1	2022-01-03	17	0	24	Wild Carnivores	64	White Tailed Mongoose	2	Tracks	1	Active	0
614735	1	2022-01-03	17	0	24	Wild Carnivores	64	White Tailed Mongoose	2	Tracks	2	Recent	0
472670	1	2022-01-03	17	0	24	Wild Carnivores	64	White Tailed Mongoose	2	Tracks	3	Old	0
289718	1	2022-01-03	17	0	24	Wild Carnivores	64	White Tailed Mongoose	3	Spoor	-9	Not Determined	0
137258	1	2022-01-03	17	0	24	Wild Carnivores	64	White Tailed Mongoose	3	Spoor	1	Active	0
571076	1	2022-01-03	17	0	24	Wild Carnivores	64	White Tailed Mongoose	3	Spoor	2	Recent	0
429011	1	2022-01-03	17	0	24	Wild Carnivores	64	White Tailed Mongoose	3	Spoor	3	Old	0
246059	1	2022-01-03	17	0	24	Wild Carnivores	64	White Tailed Mongoose	4	Other Signs	-9	Not Determined	0
93599	1	2022-01-03	17	0	24	Wild Carnivores	64	White Tailed Mongoose	4	Other Signs	1	Active	0
527417	1	2022-01-03	17	0	24	Wild Carnivores	64	White Tailed Mongoose	4	Other Signs	2	Recent	0
385352	1	2022-01-03	17	0	24	Wild Carnivores	64	White Tailed Mongoose	4	Other Signs	3	Old	0
31229	1	2022-01-03	17	0	24	Wild Carnivores	71	Honey Badger	1	Direct Sighting	1	Active	0
314666	1	2022-01-03	17	0	24	Wild Carnivores	71	Honey Badger	2	Tracks	-9	Not Determined	0
162206	1	2022-01-03	17	0	24	Wild Carnivores	71	Honey Badger	2	Tracks	1	Active	0
596024	1	2022-01-03	17	0	24	Wild Carnivores	71	Honey Badger	2	Tracks	2	Recent	0
453959	1	2022-01-03	17	0	24	Wild Carnivores	71	Honey Badger	2	Tracks	3	Old	0
271007	1	2022-01-03	17	0	24	Wild Carnivores	71	Honey Badger	3	Spoor	-9	Not Determined	0
118547	1	2022-01-03	17	0	24	Wild Carnivores	71	Honey Badger	3	Spoor	1	Active	0
552365	1	2022-01-03	17	0	24	Wild Carnivores	71	Honey Badger	3	Spoor	2	Recent	0
410300	1	2022-01-03	17	0	24	Wild Carnivores	71	Honey Badger	3	Spoor	3	Old	0
227348	1	2022-01-03	17	0	24	Wild Carnivores	71	Honey Badger	4	Other Signs	-9	Not Determined	0
74888	1	2022-01-03	17	0	24	Wild Carnivores	71	Honey Badger	4	Other Signs	1	Active	0
508706	1	2022-01-03	17	0	24	Wild Carnivores	71	Honey Badger	4	Other Signs	2	Recent	0
366641	1	2022-01-03	17	0	24	Wild Carnivores	71	Honey Badger	4	Other Signs	3	Old	0
9746	1	2022-01-03	17	0	24	Wild Carnivores	81	African Clawless Otter	1	Direct Sighting	1	Active	0
293183	1	2022-01-03	17	0	24	Wild Carnivores	81	African Clawless Otter	2	Tracks	-9	Not Determined	0
140723	1	2022-01-03	17	0	24	Wild Carnivores	81	African Clawless Otter	2	Tracks	1	Active	0
574541	1	2022-01-03	17	0	24	Wild Carnivores	81	African Clawless Otter	2	Tracks	2	Recent	0
432476	1	2022-01-03	17	0	24	Wild Carnivores	81	African Clawless Otter	2	Tracks	3	Old	0
249524	1	2022-01-03	17	0	24	Wild Carnivores	81	African Clawless Otter	3	Spoor	-9	Not Determined	0
97064	1	2022-01-03	17	0	24	Wild Carnivores	81	African Clawless Otter	3	Spoor	1	Active	0
530882	1	2022-01-03	17	0	24	Wild Carnivores	81	African Clawless Otter	3	Spoor	2	Recent	0
388817	1	2022-01-03	17	0	24	Wild Carnivores	81	African Clawless Otter	3	Spoor	3	Old	0
205865	1	2022-01-03	17	0	24	Wild Carnivores	81	African Clawless Otter	4	Other Signs	-9	Not Determined	0
53405	1	2022-01-03	17	0	24	Wild Carnivores	81	African Clawless Otter	4	Other Signs	1	Active	0
487223	1	2022-01-03	17	0	24	Wild Carnivores	81	African Clawless Otter	4	Other Signs	2	Recent	0
345158	1	2022-01-03	17	0	24	Wild Carnivores	81	African Clawless Otter	4	Other Signs	3	Old	0
34694	1	2022-01-03	17	0	25	Primates and Prosimians	1	Lesser Galago	1	Direct Sighting	1	Active	0
318131	1	2022-01-03	17	0	25	Primates and Prosimians	1	Lesser Galago	2	Tracks	-9	Not Determined	0
165671	1	2022-01-03	17	0	25	Primates and Prosimians	1	Lesser Galago	2	Tracks	1	Active	0
599489	1	2022-01-03	17	0	25	Primates and Prosimians	1	Lesser Galago	2	Tracks	2	Recent	0
457424	1	2022-01-03	17	0	25	Primates and Prosimians	1	Lesser Galago	2	Tracks	3	Old	0
274472	1	2022-01-03	17	0	25	Primates and Prosimians	1	Lesser Galago	3	Spoor	-9	Not Determined	0
122012	1	2022-01-03	17	0	25	Primates and Prosimians	1	Lesser Galago	3	Spoor	1	Active	0
555830	1	2022-01-03	17	0	25	Primates and Prosimians	1	Lesser Galago	3	Spoor	2	Recent	0
413765	1	2022-01-03	17	0	25	Primates and Prosimians	1	Lesser Galago	3	Spoor	3	Old	0
230813	1	2022-01-03	17	0	25	Primates and Prosimians	1	Lesser Galago	4	Other Signs	-9	Not Determined	0
78353	1	2022-01-03	17	0	25	Primates and Prosimians	1	Lesser Galago	4	Other Signs	1	Active	0
512171	1	2022-01-03	17	0	25	Primates and Prosimians	1	Lesser Galago	4	Other Signs	2	Recent	0
370106	1	2022-01-03	17	0	25	Primates and Prosimians	1	Lesser Galago	4	Other Signs	3	Old	0
28457	1	2022-01-03	17	0	25	Primates and Prosimians	2	Greater Galago	1	Direct Sighting	1	Active	0
311894	1	2022-01-03	17	0	25	Primates and Prosimians	2	Greater Galago	2	Tracks	-9	Not Determined	0
159434	1	2022-01-03	17	0	25	Primates and Prosimians	2	Greater Galago	2	Tracks	1	Active	0
593252	1	2022-01-03	17	0	25	Primates and Prosimians	2	Greater Galago	2	Tracks	2	Recent	0
451187	1	2022-01-03	17	0	25	Primates and Prosimians	2	Greater Galago	2	Tracks	3	Old	0
268235	1	2022-01-03	17	0	25	Primates and Prosimians	2	Greater Galago	3	Spoor	-9	Not Determined	0
115775	1	2022-01-03	17	0	25	Primates and Prosimians	2	Greater Galago	3	Spoor	1	Active	0
549593	1	2022-01-03	17	0	25	Primates and Prosimians	2	Greater Galago	3	Spoor	2	Recent	0
407528	1	2022-01-03	17	0	25	Primates and Prosimians	2	Greater Galago	3	Spoor	3	Old	0
224576	1	2022-01-03	17	0	25	Primates and Prosimians	2	Greater Galago	4	Other Signs	-9	Not Determined	0
72116	1	2022-01-03	17	0	25	Primates and Prosimians	2	Greater Galago	4	Other Signs	1	Active	0
505934	1	2022-01-03	17	0	25	Primates and Prosimians	2	Greater Galago	4	Other Signs	2	Recent	0
363869	1	2022-01-03	17	0	25	Primates and Prosimians	2	Greater Galago	4	Other Signs	3	Old	0
12518	1	2022-01-03	17	0	25	Primates and Prosimians	3	Baboon	1	Direct Sighting	1	Active	0
295955	1	2022-01-03	17	0	25	Primates and Prosimians	3	Baboon	2	Tracks	-9	Not Determined	0
143495	1	2022-01-03	17	0	25	Primates and Prosimians	3	Baboon	2	Tracks	1	Active	0
577313	1	2022-01-03	17	0	25	Primates and Prosimians	3	Baboon	2	Tracks	2	Recent	0
435248	1	2022-01-03	17	0	25	Primates and Prosimians	3	Baboon	2	Tracks	3	Old	0
252296	1	2022-01-03	17	0	25	Primates and Prosimians	3	Baboon	3	Spoor	-9	Not Determined	0
99836	1	2022-01-03	17	0	25	Primates and Prosimians	3	Baboon	3	Spoor	1	Active	0
533654	1	2022-01-03	17	0	25	Primates and Prosimians	3	Baboon	3	Spoor	2	Recent	0
391589	1	2022-01-03	17	0	25	Primates and Prosimians	3	Baboon	3	Spoor	3	Old	0
208637	1	2022-01-03	17	0	25	Primates and Prosimians	3	Baboon	4	Other Signs	-9	Not Determined	0
56177	1	2022-01-03	17	0	25	Primates and Prosimians	3	Baboon	4	Other Signs	1	Active	0
489995	1	2022-01-03	17	0	25	Primates and Prosimians	3	Baboon	4	Other Signs	2	Recent	0
347930	1	2022-01-03	17	0	25	Primates and Prosimians	3	Baboon	4	Other Signs	3	Old	0
47168	1	2022-01-03	17	0	25	Primates and Prosimians	4	Vervet	1	Direct Sighting	1	Active	0
330605	1	2022-01-03	17	0	25	Primates and Prosimians	4	Vervet	2	Tracks	-9	Not Determined	0
178145	1	2022-01-03	17	0	25	Primates and Prosimians	4	Vervet	2	Tracks	1	Active	0
611963	1	2022-01-03	17	0	25	Primates and Prosimians	4	Vervet	2	Tracks	2	Recent	0
469898	1	2022-01-03	17	0	25	Primates and Prosimians	4	Vervet	2	Tracks	3	Old	0
286946	1	2022-01-03	17	0	25	Primates and Prosimians	4	Vervet	3	Spoor	-9	Not Determined	0
134486	1	2022-01-03	17	0	25	Primates and Prosimians	4	Vervet	3	Spoor	1	Active	0
568304	1	2022-01-03	17	0	25	Primates and Prosimians	4	Vervet	3	Spoor	2	Recent	0
426239	1	2022-01-03	17	0	25	Primates and Prosimians	4	Vervet	3	Spoor	3	Old	0
243287	1	2022-01-03	17	0	25	Primates and Prosimians	4	Vervet	4	Other Signs	-9	Not Determined	0
90827	1	2022-01-03	17	0	25	Primates and Prosimians	4	Vervet	4	Other Signs	1	Active	0
524645	1	2022-01-03	17	0	25	Primates and Prosimians	4	Vervet	4	Other Signs	2	Recent	0
382580	1	2022-01-03	17	0	25	Primates and Prosimians	4	Vervet	4	Other Signs	3	Old	0
13904	1	2022-01-03	17	0	25	Primates and Prosimians	5	Blue Monkey	1	Direct Sighting	1	Active	0
297341	1	2022-01-03	17	0	25	Primates and Prosimians	5	Blue Monkey	2	Tracks	-9	Not Determined	0
144881	1	2022-01-03	17	0	25	Primates and Prosimians	5	Blue Monkey	2	Tracks	1	Active	0
578699	1	2022-01-03	17	0	25	Primates and Prosimians	5	Blue Monkey	2	Tracks	2	Recent	0
436634	1	2022-01-03	17	0	25	Primates and Prosimians	5	Blue Monkey	2	Tracks	3	Old	0
253682	1	2022-01-03	17	0	25	Primates and Prosimians	5	Blue Monkey	3	Spoor	-9	Not Determined	0
101222	1	2022-01-03	17	0	25	Primates and Prosimians	5	Blue Monkey	3	Spoor	1	Active	0
535040	1	2022-01-03	17	0	25	Primates and Prosimians	5	Blue Monkey	3	Spoor	2	Recent	0
392975	1	2022-01-03	17	0	25	Primates and Prosimians	5	Blue Monkey	3	Spoor	3	Old	0
210023	1	2022-01-03	17	0	25	Primates and Prosimians	5	Blue Monkey	4	Other Signs	-9	Not Determined	0
57563	1	2022-01-03	17	0	25	Primates and Prosimians	5	Blue Monkey	4	Other Signs	1	Active	1
491381	1	2022-01-03	17	0	25	Primates and Prosimians	5	Blue Monkey	4	Other Signs	2	Recent	0
349316	1	2022-01-03	17	0	25	Primates and Prosimians	5	Blue Monkey	4	Other Signs	3	Old	0
37466	1	2022-01-03	17	0	26	Rodents	11	Porcupine	1	Direct Sighting	1	Active	0
320903	1	2022-01-03	17	0	26	Rodents	11	Porcupine	2	Tracks	-9	Not Determined	0
168443	1	2022-01-03	17	0	26	Rodents	11	Porcupine	2	Tracks	1	Active	0
602261	1	2022-01-03	17	0	26	Rodents	11	Porcupine	2	Tracks	2	Recent	0
460196	1	2022-01-03	17	0	26	Rodents	11	Porcupine	2	Tracks	3	Old	0
277244	1	2022-01-03	17	0	26	Rodents	11	Porcupine	3	Spoor	-9	Not Determined	0
124784	1	2022-01-03	17	0	26	Rodents	11	Porcupine	3	Spoor	1	Active	0
558602	1	2022-01-03	17	0	26	Rodents	11	Porcupine	3	Spoor	2	Recent	0
416537	1	2022-01-03	17	0	26	Rodents	11	Porcupine	3	Spoor	3	Old	0
233585	1	2022-01-03	17	0	26	Rodents	11	Porcupine	4	Other Signs	-9	Not Determined	0
81125	1	2022-01-03	17	0	26	Rodents	11	Porcupine	4	Other Signs	1	Active	0
514943	1	2022-01-03	17	0	26	Rodents	11	Porcupine	4	Other Signs	2	Recent	0
372878	1	2022-01-03	17	0	26	Rodents	11	Porcupine	4	Other Signs	3	Old	0
14597	1	2022-01-03	17	0	26	Rodents	12	Brush Tailed Porcupine	1	Direct Sighting	1	Active	0
298034	1	2022-01-03	17	0	26	Rodents	12	Brush Tailed Porcupine	2	Tracks	-9	Not Determined	0
145574	1	2022-01-03	17	0	26	Rodents	12	Brush Tailed Porcupine	2	Tracks	1	Active	0
579392	1	2022-01-03	17	0	26	Rodents	12	Brush Tailed Porcupine	2	Tracks	2	Recent	0
437327	1	2022-01-03	17	0	26	Rodents	12	Brush Tailed Porcupine	2	Tracks	3	Old	0
254375	1	2022-01-03	17	0	26	Rodents	12	Brush Tailed Porcupine	3	Spoor	-9	Not Determined	0
101915	1	2022-01-03	17	0	26	Rodents	12	Brush Tailed Porcupine	3	Spoor	1	Active	0
535733	1	2022-01-03	17	0	26	Rodents	12	Brush Tailed Porcupine	3	Spoor	2	Recent	0
393668	1	2022-01-03	17	0	26	Rodents	12	Brush Tailed Porcupine	3	Spoor	3	Old	0
210716	1	2022-01-03	17	0	26	Rodents	12	Brush Tailed Porcupine	4	Other Signs	-9	Not Determined	0
58256	1	2022-01-03	17	0	26	Rodents	12	Brush Tailed Porcupine	4	Other Signs	1	Active	0
492074	1	2022-01-03	17	0	26	Rodents	12	Brush Tailed Porcupine	4	Other Signs	2	Recent	0
350009	1	2022-01-03	17	0	26	Rodents	12	Brush Tailed Porcupine	4	Other Signs	3	Old	0
40931	1	2022-01-03	17	0	27	Macroscelidea	11	Sengi	1	Direct Sighting	1	Active	0
324368	1	2022-01-03	17	0	27	Macroscelidea	11	Sengi	2	Tracks	-9	Not Determined	0
171908	1	2022-01-03	17	0	27	Macroscelidea	11	Sengi	2	Tracks	1	Active	0
605726	1	2022-01-03	17	0	27	Macroscelidea	11	Sengi	2	Tracks	2	Recent	0
463661	1	2022-01-03	17	0	27	Macroscelidea	11	Sengi	2	Tracks	3	Old	0
280709	1	2022-01-03	17	0	27	Macroscelidea	11	Sengi	3	Spoor	-9	Not Determined	0
128249	1	2022-01-03	17	0	27	Macroscelidea	11	Sengi	3	Spoor	1	Active	0
562067	1	2022-01-03	17	0	27	Macroscelidea	11	Sengi	3	Spoor	2	Recent	0
420002	1	2022-01-03	17	0	27	Macroscelidea	11	Sengi	3	Spoor	3	Old	0
237050	1	2022-01-03	17	0	27	Macroscelidea	11	Sengi	4	Other Signs	-9	Not Determined	0
84590	1	2022-01-03	17	0	27	Macroscelidea	11	Sengi	4	Other Signs	1	Active	0
518408	1	2022-01-03	17	0	27	Macroscelidea	11	Sengi	4	Other Signs	2	Recent	0
376343	1	2022-01-03	17	0	27	Macroscelidea	11	Sengi	4	Other Signs	3	Old	0
11825	1	2022-01-03	17	0	28	Tubulidentata	11	Ardvaark	1	Direct Sighting	1	Active	0
295262	1	2022-01-03	17	0	28	Tubulidentata	11	Ardvaark	2	Tracks	-9	Not Determined	0
142802	1	2022-01-03	17	0	28	Tubulidentata	11	Ardvaark	2	Tracks	1	Active	0
576620	1	2022-01-03	17	0	28	Tubulidentata	11	Ardvaark	2	Tracks	2	Recent	0
434555	1	2022-01-03	17	0	28	Tubulidentata	11	Ardvaark	2	Tracks	3	Old	0
251603	1	2022-01-03	17	0	28	Tubulidentata	11	Ardvaark	3	Spoor	-9	Not Determined	0
99143	1	2022-01-03	17	0	28	Tubulidentata	11	Ardvaark	3	Spoor	1	Active	0
532961	1	2022-01-03	17	0	28	Tubulidentata	11	Ardvaark	3	Spoor	2	Recent	0
390896	1	2022-01-03	17	0	28	Tubulidentata	11	Ardvaark	3	Spoor	3	Old	0
207944	1	2022-01-03	17	0	28	Tubulidentata	11	Ardvaark	4	Other Signs	-9	Not Determined	0
55484	1	2022-01-03	17	0	28	Tubulidentata	11	Ardvaark	4	Other Signs	1	Active	0
489302	1	2022-01-03	17	0	28	Tubulidentata	11	Ardvaark	4	Other Signs	2	Recent	0
347237	1	2022-01-03	17	0	28	Tubulidentata	11	Ardvaark	4	Other Signs	3	Old	0
198935	1	2022-01-03	17	0	31	Rice Farming	0	0	0	0	-9	Not Determined	0
625823	1	2022-01-03	17	0	31	Rice Farming	0	0	0	0	1	Zero Percent	0
476828	1	2022-01-03	17	0	31	Rice Farming	0	0	0	0	2	One to Twentyfive Percent	0
623051	1	2022-01-03	17	0	31	Rice Farming	0	0	0	0	3	Twentysix to Fifty Percent	1
186461	1	2022-01-03	17	0	31	Rice Farming	0	0	0	0	4	Fiftyone to Seventyfive Percent	0
619586	1	2022-01-03	17	0	31	Rice Farming	0	0	0	0	5	Seventysix to Onehundred Percent	0
198242	1	2022-01-03	17	0	32	Other Tillage Farming	0	0	0	0	-9	Not Determined	0
625130	1	2022-01-03	17	0	32	Other Tillage Farming	0	0	0	0	1	Zero Percent	0
476135	1	2022-01-03	17	0	32	Other Tillage Farming	0	0	0	0	2	One to Twentyfive Percent	0
622358	1	2022-01-03	17	0	32	Other Tillage Farming	0	0	0	0	3	Twentysix to Fifty Percent	1
185768	1	2022-01-03	17	0	32	Other Tillage Farming	0	0	0	0	4	Fiftyone to Seventyfive Percent	0
618893	1	2022-01-03	17	0	32	Other Tillage Farming	0	0	0	0	5	Seventysix to Onehundred Percent	0
193391	1	2022-01-03	17	0	33	Grass and Forb Height	0	0	0	0	-9	Not Determined	0
189233	1	2022-01-03	17	0	33	Grass and Forb Height	0	0	0	0	1	Less than one foot	0
474749	1	2022-01-03	17	0	33	Grass and Forb Height	0	0	0	0	2	One foot to three feet	1
620972	1	2022-01-03	17	0	33	Grass and Forb Height	0	0	0	0	3	Three feet to six feet	0
620279	1	2022-01-03	17	0	33	Grass and Forb Height	0	0	0	0	4	Six feet plus	0
197549	1	2022-01-03	17	0	34	Obstruction of Visibilty by shrubs, bushes and trees	0	0	0	0	-9	Not Determined	0
624437	1	2022-01-03	17	0	34	Obstruction of Visibilty by shrubs, bushes and trees	0	0	0	0	1	Zero Percent	0
475442	1	2022-01-03	17	0	34	Obstruction of Visibilty by shrubs, bushes and trees	0	0	0	0	2	One to Twentyfive Percent	1
621665	1	2022-01-03	17	0	34	Obstruction of Visibilty by shrubs, bushes and trees	0	0	0	0	3	Twentysix to Fifty Percent	0
185075	1	2022-01-03	17	0	34	Obstruction of Visibilty by shrubs, bushes and trees	0	0	0	0	4	Fiftyone to Seventyfive Percent	0
618200	1	2022-01-03	17	0	34	Obstruction of Visibilty by shrubs, bushes and trees	0	0	0	0	5	Seventysix to Onehundred Percent	0
194084	1	2022-01-03	17	0	35	Ground Type	0	0	0	0	-9	Not Determined	0
188540	1	2022-01-03	17	0	35	Ground Type	0	0	0	0	1	Hard and Dry	0
617507	1	2022-01-03	17	0	35	Ground Type	0	0	0	0	2	Sand	0
184382	1	2022-01-03	17	0	35	Ground Type	0	0	0	0	3	Damp Soil	1
191312	1	2022-01-03	17	0	35	Ground Type	0	0	0	0	4	Mud	0
623744	1	2022-01-03	17	0	35	Ground Type	0	0	0	0	5	Water	0
616814	1	2022-01-03	17	0	35	Ground Type	0	0	0	0	6	Rock	0
187847	1	2022-01-03	17	0	35	Ground Type	0	0	0	0	7	Gravel and Pebbles	0
196188	2	2022-01-04	27	0	11	Livestock Herding	0	0	0	0	-9	Not Determined	0
2841	2	2022-01-04	27	0	11	Livestock Herding	0	0	0	0	1	Active	2
480318	2	2022-01-04	27	0	11	Livestock Herding	0	0	0	0	2	Recent	2
338253	2	2022-01-04	27	0	11	Livestock Herding	0	0	0	0	3	Old	0
192030	2	2022-01-04	27	0	12	Charcoal Burning	0	0	0	0	-9	Not Determined	0
69	2	2022-01-04	27	0	12	Charcoal Burning	0	0	0	0	1	Active	0
477546	2	2022-01-04	27	0	12	Charcoal Burning	0	0	0	0	2	Recent	1
335481	2	2022-01-04	27	0	12	Charcoal Burning	0	0	0	0	3	Old	0
199653	2	2022-01-04	27	0	13	Timber Harvesting	0	0	0	0	-9	Not Determined	0
4227	2	2022-01-04	27	0	13	Timber Harvesting	0	0	0	0	1	Active	0
481704	2	2022-01-04	27	0	13	Timber Harvesting	0	0	0	0	2	Recent	0
339639	2	2022-01-04	27	0	13	Timber Harvesting	0	0	0	0	3	Old	1
192723	2	2022-01-04	27	0	14	Fishing	0	0	0	0	-9	Not Determined	0
762	2	2022-01-04	27	0	14	Fishing	0	0	0	0	1	Active	0
478239	2	2022-01-04	27	0	14	Fishing	0	0	0	0	2	Recent	0
336174	2	2022-01-04	27	0	14	Fishing	0	0	0	0	3	Old	0
195495	2	2022-01-04	27	0	15	Hunting	0	0	0	0	-9	Not Determined	0
2148	2	2022-01-04	27	0	15	Hunting	0	0	0	0	1	Active	0
479625	2	2022-01-04	27	0	15	Hunting	0	0	0	0	2	Recent	0
337560	2	2022-01-04	27	0	15	Hunting	0	0	0	0	3	Old	0
202425	2	2022-01-04	27	0	16	Human Settlement	-9	Not Determined	0	0	-9	Not Determined	0
6306	2	2022-01-04	27	0	16	Human Settlement	-9	Not Determined	0	0	1	Active	0
483783	2	2022-01-04	27	0	16	Human Settlement	-9	Not Determined	0	0	2	Recent	0
341718	2	2022-01-04	27	0	16	Human Settlement	-9	Not Determined	0	0	3	Old	0
203118	2	2022-01-04	27	0	16	Human Settlement	10	One to Ten Structures	0	0	-9	Not Determined	0
6999	2	2022-01-04	27	0	16	Human Settlement	10	One to Ten Structures	0	0	1	Active	0
484476	2	2022-01-04	27	0	16	Human Settlement	10	One to Ten Structures	0	0	2	Recent	0
342411	2	2022-01-04	27	0	16	Human Settlement	10	One to Ten Structures	0	0	3	Old	0
201039	2	2022-01-04	27	0	16	Human Settlement	20	Eleven to Twenty Structures	0	0	-9	Not Determined	0
4920	2	2022-01-04	27	0	16	Human Settlement	20	Eleven to Twenty Structures	0	0	1	Active	0
482397	2	2022-01-04	27	0	16	Human Settlement	20	Eleven to Twenty Structures	0	0	2	Recent	0
340332	2	2022-01-04	27	0	16	Human Settlement	20	Eleven to Twenty Structures	0	0	3	Old	0
203811	2	2022-01-04	27	0	16	Human Settlement	50	Twentyone to Fifty Structures	0	0	-9	Not Determined	0
7692	2	2022-01-04	27	0	16	Human Settlement	50	Twentyone to Fifty Structures	0	0	1	Active	0
485169	2	2022-01-04	27	0	16	Human Settlement	50	Twentyone to Fifty Structures	0	0	2	Recent	0
343104	2	2022-01-04	27	0	16	Human Settlement	50	Twentyone to Fifty Structures	0	0	3	Old	0
201732	2	2022-01-04	27	0	16	Human Settlement	100	Greater than Fifty Structures	0	0	-9	Not Determined	0
5613	2	2022-01-04	27	0	16	Human Settlement	100	Greater than Fifty Structures	0	0	1	Active	0
483090	2	2022-01-04	27	0	16	Human Settlement	100	Greater than Fifty Structures	0	0	2	Recent	0
341025	2	2022-01-04	27	0	16	Human Settlement	100	Greater than Fifty Structures	0	0	3	Old	0
200346	2	2022-01-04	27	0	17	Water Body	0	0	0	0	-9	Not Determined	0
183714	2	2022-01-04	27	0	17	Water Body	0	0	0	0	1	Bwawa	0
190644	2	2022-01-04	27	0	17	Water Body	0	0	0	0	2	Madimbwi Outside Korongo	1
189951	2	2022-01-04	27	0	17	Water Body	0	0	0	0	3	Madimbwi Inside Korongo	0
187179	2	2022-01-04	27	0	17	Water Body	0	0	0	0	4	Flowing Korongo	0
183021	2	2022-01-04	27	0	17	Water Body	0	0	0	0	5	Bonde	0
194802	2	2022-01-04	27	0	18	Human Dug Well	0	0	0	0	-9	Not Determined	0
1455	2	2022-01-04	27	0	18	Human Dug Well	0	0	0	0	1	Active	0
478932	2	2022-01-04	27	0	18	Human Dug Well	0	0	0	0	2	Recent	0
336867	2	2022-01-04	27	0	18	Human Dug Well	0	0	0	0	3	Old	0
196881	2	2022-01-04	27	0	19	Meat Poaching	0	0	0	0	-9	Not Determined	0
3534	2	2022-01-04	27	0	19	Meat Poaching	0	0	0	0	1	Active	2
481011	2	2022-01-04	27	0	19	Meat Poaching	0	0	0	0	2	Recent	0
338946	2	2022-01-04	27	0	19	Meat Poaching	0	0	0	0	3	Old	0
32640	2	2022-01-04	27	0	21	Humans	1	ILUMA Personnel	1	Direct Sighting	1	Active	0
316077	2	2022-01-04	27	0	21	Humans	1	ILUMA Personnel	2	Tracks	-9	Not Determined	0
163617	2	2022-01-04	27	0	21	Humans	1	ILUMA Personnel	2	Tracks	1	Active	0
597435	2	2022-01-04	27	0	21	Humans	1	ILUMA Personnel	2	Tracks	2	Recent	0
455370	2	2022-01-04	27	0	21	Humans	1	ILUMA Personnel	2	Tracks	3	Old	0
272418	2	2022-01-04	27	0	21	Humans	1	ILUMA Personnel	3	Spoor	-9	Not Determined	0
119958	2	2022-01-04	27	0	21	Humans	1	ILUMA Personnel	3	Spoor	1	Active	0
553776	2	2022-01-04	27	0	21	Humans	1	ILUMA Personnel	3	Spoor	2	Recent	0
411711	2	2022-01-04	27	0	21	Humans	1	ILUMA Personnel	3	Spoor	3	Old	0
228759	2	2022-01-04	27	0	21	Humans	1	ILUMA Personnel	4	Other Signs	-9	Not Determined	0
76299	2	2022-01-04	27	0	21	Humans	1	ILUMA Personnel	4	Other Signs	1	Active	0
510117	2	2022-01-04	27	0	21	Humans	1	ILUMA Personnel	4	Other Signs	2	Recent	0
368052	2	2022-01-04	27	0	21	Humans	1	ILUMA Personnel	4	Other Signs	3	Old	0
36105	2	2022-01-04	27	0	21	Humans	2	NNP Rangers	1	Direct Sighting	1	Active	0
319542	2	2022-01-04	27	0	21	Humans	2	NNP Rangers	2	Tracks	-9	Not Determined	0
167082	2	2022-01-04	27	0	21	Humans	2	NNP Rangers	2	Tracks	1	Active	0
600900	2	2022-01-04	27	0	21	Humans	2	NNP Rangers	2	Tracks	2	Recent	0
458835	2	2022-01-04	27	0	21	Humans	2	NNP Rangers	2	Tracks	3	Old	0
275883	2	2022-01-04	27	0	21	Humans	2	NNP Rangers	3	Spoor	-9	Not Determined	0
123423	2	2022-01-04	27	0	21	Humans	2	NNP Rangers	3	Spoor	1	Active	0
557241	2	2022-01-04	27	0	21	Humans	2	NNP Rangers	3	Spoor	2	Recent	0
415176	2	2022-01-04	27	0	21	Humans	2	NNP Rangers	3	Spoor	3	Old	0
232224	2	2022-01-04	27	0	21	Humans	2	NNP Rangers	4	Other Signs	-9	Not Determined	0
79764	2	2022-01-04	27	0	21	Humans	2	NNP Rangers	4	Other Signs	1	Active	0
513582	2	2022-01-04	27	0	21	Humans	2	NNP Rangers	4	Other Signs	2	Recent	0
371517	2	2022-01-04	27	0	21	Humans	2	NNP Rangers	4	Other Signs	3	Old	0
31947	2	2022-01-04	27	0	21	Humans	3	Hunting Company Staff	1	Direct Sighting	1	Active	0
315384	2	2022-01-04	27	0	21	Humans	3	Hunting Company Staff	2	Tracks	-9	Not Determined	0
162924	2	2022-01-04	27	0	21	Humans	3	Hunting Company Staff	2	Tracks	1	Active	0
596742	2	2022-01-04	27	0	21	Humans	3	Hunting Company Staff	2	Tracks	2	Recent	0
454677	2	2022-01-04	27	0	21	Humans	3	Hunting Company Staff	2	Tracks	3	Old	0
271725	2	2022-01-04	27	0	21	Humans	3	Hunting Company Staff	3	Spoor	-9	Not Determined	0
119265	2	2022-01-04	27	0	21	Humans	3	Hunting Company Staff	3	Spoor	1	Active	0
553083	2	2022-01-04	27	0	21	Humans	3	Hunting Company Staff	3	Spoor	2	Recent	0
411018	2	2022-01-04	27	0	21	Humans	3	Hunting Company Staff	3	Spoor	3	Old	0
228066	2	2022-01-04	27	0	21	Humans	3	Hunting Company Staff	4	Other Signs	-9	Not Determined	0
75606	2	2022-01-04	27	0	21	Humans	3	Hunting Company Staff	4	Other Signs	1	Active	0
509424	2	2022-01-04	27	0	21	Humans	3	Hunting Company Staff	4	Other Signs	2	Recent	0
367359	2	2022-01-04	27	0	21	Humans	3	Hunting Company Staff	4	Other Signs	3	Old	0
36798	2	2022-01-04	27	0	21	Humans	4	Other Authorised Personnel	1	Direct Sighting	1	Active	0
320235	2	2022-01-04	27	0	21	Humans	4	Other Authorised Personnel	2	Tracks	-9	Not Determined	0
167775	2	2022-01-04	27	0	21	Humans	4	Other Authorised Personnel	2	Tracks	1	Active	0
601593	2	2022-01-04	27	0	21	Humans	4	Other Authorised Personnel	2	Tracks	2	Recent	0
459528	2	2022-01-04	27	0	21	Humans	4	Other Authorised Personnel	2	Tracks	3	Old	0
276576	2	2022-01-04	27	0	21	Humans	4	Other Authorised Personnel	3	Spoor	-9	Not Determined	0
124116	2	2022-01-04	27	0	21	Humans	4	Other Authorised Personnel	3	Spoor	1	Active	0
557934	2	2022-01-04	27	0	21	Humans	4	Other Authorised Personnel	3	Spoor	2	Recent	0
415869	2	2022-01-04	27	0	21	Humans	4	Other Authorised Personnel	3	Spoor	3	Old	0
232917	2	2022-01-04	27	0	21	Humans	4	Other Authorised Personnel	4	Other Signs	-9	Not Determined	0
80457	2	2022-01-04	27	0	21	Humans	4	Other Authorised Personnel	4	Other Signs	1	Active	0
514275	2	2022-01-04	27	0	21	Humans	4	Other Authorised Personnel	4	Other Signs	2	Recent	0
372210	2	2022-01-04	27	0	21	Humans	4	Other Authorised Personnel	4	Other Signs	3	Old	0
22245	2	2022-01-04	27	0	21	Humans	5	Community Legal Presence Inside ILUMA	1	Direct Sighting	1	Active	0
305682	2	2022-01-04	27	0	21	Humans	5	Community Legal Presence Inside ILUMA	2	Tracks	-9	Not Determined	0
153222	2	2022-01-04	27	0	21	Humans	5	Community Legal Presence Inside ILUMA	2	Tracks	1	Active	0
587040	2	2022-01-04	27	0	21	Humans	5	Community Legal Presence Inside ILUMA	2	Tracks	2	Recent	0
444975	2	2022-01-04	27	0	21	Humans	5	Community Legal Presence Inside ILUMA	2	Tracks	3	Old	0
262023	2	2022-01-04	27	0	21	Humans	5	Community Legal Presence Inside ILUMA	3	Spoor	-9	Not Determined	0
109563	2	2022-01-04	27	0	21	Humans	5	Community Legal Presence Inside ILUMA	3	Spoor	1	Active	0
543381	2	2022-01-04	27	0	21	Humans	5	Community Legal Presence Inside ILUMA	3	Spoor	2	Recent	0
401316	2	2022-01-04	27	0	21	Humans	5	Community Legal Presence Inside ILUMA	3	Spoor	3	Old	0
218364	2	2022-01-04	27	0	21	Humans	5	Community Legal Presence Inside ILUMA	4	Other Signs	-9	Not Determined	0
65904	2	2022-01-04	27	0	21	Humans	5	Community Legal Presence Inside ILUMA	4	Other Signs	1	Active	0
499722	2	2022-01-04	27	0	21	Humans	5	Community Legal Presence Inside ILUMA	4	Other Signs	2	Recent	0
357657	2	2022-01-04	27	0	21	Humans	5	Community Legal Presence Inside ILUMA	4	Other Signs	3	Old	0
22938	2	2022-01-04	27	0	21	Humans	6	Community Legal Presence Outsideside ILUMA	1	Direct Sighting	1	Active	0
306375	2	2022-01-04	27	0	21	Humans	6	Community Legal Presence Outsideside ILUMA	2	Tracks	-9	Not Determined	0
153915	2	2022-01-04	27	0	21	Humans	6	Community Legal Presence Outsideside ILUMA	2	Tracks	1	Active	0
587733	2	2022-01-04	27	0	21	Humans	6	Community Legal Presence Outsideside ILUMA	2	Tracks	2	Recent	0
445668	2	2022-01-04	27	0	21	Humans	6	Community Legal Presence Outsideside ILUMA	2	Tracks	3	Old	0
262716	2	2022-01-04	27	0	21	Humans	6	Community Legal Presence Outsideside ILUMA	3	Spoor	-9	Not Determined	0
110256	2	2022-01-04	27	0	21	Humans	6	Community Legal Presence Outsideside ILUMA	3	Spoor	1	Active	0
544074	2	2022-01-04	27	0	21	Humans	6	Community Legal Presence Outsideside ILUMA	3	Spoor	2	Recent	0
402009	2	2022-01-04	27	0	21	Humans	6	Community Legal Presence Outsideside ILUMA	3	Spoor	3	Old	0
219057	2	2022-01-04	27	0	21	Humans	6	Community Legal Presence Outsideside ILUMA	4	Other Signs	-9	Not Determined	0
66597	2	2022-01-04	27	0	21	Humans	6	Community Legal Presence Outsideside ILUMA	4	Other Signs	1	Active	0
500415	2	2022-01-04	27	0	21	Humans	6	Community Legal Presence Outsideside ILUMA	4	Other Signs	2	Recent	0
358350	2	2022-01-04	27	0	21	Humans	6	Community Legal Presence Outsideside ILUMA	4	Other Signs	3	Old	0
18780	2	2022-01-04	27	0	21	Humans	7	Charcoal Transport	1	Direct Sighting	1	Active	0
302217	2	2022-01-04	27	0	21	Humans	7	Charcoal Transport	2	Tracks	-9	Not Determined	0
149757	2	2022-01-04	27	0	21	Humans	7	Charcoal Transport	2	Tracks	1	Active	0
583575	2	2022-01-04	27	0	21	Humans	7	Charcoal Transport	2	Tracks	2	Recent	0
441510	2	2022-01-04	27	0	21	Humans	7	Charcoal Transport	2	Tracks	3	Old	0
258558	2	2022-01-04	27	0	21	Humans	7	Charcoal Transport	3	Spoor	-9	Not Determined	0
106098	2	2022-01-04	27	0	21	Humans	7	Charcoal Transport	3	Spoor	1	Active	0
539916	2	2022-01-04	27	0	21	Humans	7	Charcoal Transport	3	Spoor	2	Recent	0
397851	2	2022-01-04	27	0	21	Humans	7	Charcoal Transport	3	Spoor	3	Old	0
214899	2	2022-01-04	27	0	21	Humans	7	Charcoal Transport	4	Other Signs	-9	Not Determined	0
62439	2	2022-01-04	27	0	21	Humans	7	Charcoal Transport	4	Other Signs	1	Active	0
496257	2	2022-01-04	27	0	21	Humans	7	Charcoal Transport	4	Other Signs	2	Recent	0
354192	2	2022-01-04	27	0	21	Humans	7	Charcoal Transport	4	Other Signs	3	Old	0
45807	2	2022-01-04	27	0	21	Humans	8	Timber Harvesting	1	Direct Sighting	1	Active	0
329244	2	2022-01-04	27	0	21	Humans	8	Timber Harvesting	2	Tracks	-9	Not Determined	0
176784	2	2022-01-04	27	0	21	Humans	8	Timber Harvesting	2	Tracks	1	Active	0
610602	2	2022-01-04	27	0	21	Humans	8	Timber Harvesting	2	Tracks	2	Recent	0
468537	2	2022-01-04	27	0	21	Humans	8	Timber Harvesting	2	Tracks	3	Old	0
285585	2	2022-01-04	27	0	21	Humans	8	Timber Harvesting	3	Spoor	-9	Not Determined	0
133125	2	2022-01-04	27	0	21	Humans	8	Timber Harvesting	3	Spoor	1	Active	0
566943	2	2022-01-04	27	0	21	Humans	8	Timber Harvesting	3	Spoor	2	Recent	0
424878	2	2022-01-04	27	0	21	Humans	8	Timber Harvesting	3	Spoor	3	Old	0
241926	2	2022-01-04	27	0	21	Humans	8	Timber Harvesting	4	Other Signs	-9	Not Determined	0
89466	2	2022-01-04	27	0	21	Humans	8	Timber Harvesting	4	Other Signs	1	Active	0
523284	2	2022-01-04	27	0	21	Humans	8	Timber Harvesting	4	Other Signs	2	Recent	0
381219	2	2022-01-04	27	0	21	Humans	8	Timber Harvesting	4	Other Signs	3	Old	0
46500	2	2022-01-04	27	0	21	Humans	9	Timber Transport	1	Direct Sighting	1	Active	0
329937	2	2022-01-04	27	0	21	Humans	9	Timber Transport	2	Tracks	-9	Not Determined	0
177477	2	2022-01-04	27	0	21	Humans	9	Timber Transport	2	Tracks	1	Active	0
611295	2	2022-01-04	27	0	21	Humans	9	Timber Transport	2	Tracks	2	Recent	0
469230	2	2022-01-04	27	0	21	Humans	9	Timber Transport	2	Tracks	3	Old	0
286278	2	2022-01-04	27	0	21	Humans	9	Timber Transport	3	Spoor	-9	Not Determined	0
133818	2	2022-01-04	27	0	21	Humans	9	Timber Transport	3	Spoor	1	Active	0
567636	2	2022-01-04	27	0	21	Humans	9	Timber Transport	3	Spoor	2	Recent	0
425571	2	2022-01-04	27	0	21	Humans	9	Timber Transport	3	Spoor	3	Old	0
242619	2	2022-01-04	27	0	21	Humans	9	Timber Transport	4	Other Signs	-9	Not Determined	0
90159	2	2022-01-04	27	0	21	Humans	9	Timber Transport	4	Other Signs	1	Active	0
523977	2	2022-01-04	27	0	21	Humans	9	Timber Transport	4	Other Signs	2	Recent	0
381912	2	2022-01-04	27	0	21	Humans	9	Timber Transport	4	Other Signs	3	Old	0
26403	2	2022-01-04	27	0	21	Humans	10	Fish Harvesting	1	Direct Sighting	1	Active	0
309840	2	2022-01-04	27	0	21	Humans	10	Fish Harvesting	2	Tracks	-9	Not Determined	0
157380	2	2022-01-04	27	0	21	Humans	10	Fish Harvesting	2	Tracks	1	Active	0
591198	2	2022-01-04	27	0	21	Humans	10	Fish Harvesting	2	Tracks	2	Recent	0
449133	2	2022-01-04	27	0	21	Humans	10	Fish Harvesting	2	Tracks	3	Old	0
266181	2	2022-01-04	27	0	21	Humans	10	Fish Harvesting	3	Spoor	-9	Not Determined	0
113721	2	2022-01-04	27	0	21	Humans	10	Fish Harvesting	3	Spoor	1	Active	0
547539	2	2022-01-04	27	0	21	Humans	10	Fish Harvesting	3	Spoor	2	Recent	0
405474	2	2022-01-04	27	0	21	Humans	10	Fish Harvesting	3	Spoor	3	Old	0
222522	2	2022-01-04	27	0	21	Humans	10	Fish Harvesting	4	Other Signs	-9	Not Determined	0
70062	2	2022-01-04	27	0	21	Humans	10	Fish Harvesting	4	Other Signs	1	Active	0
503880	2	2022-01-04	27	0	21	Humans	10	Fish Harvesting	4	Other Signs	2	Recent	0
361815	2	2022-01-04	27	0	21	Humans	10	Fish Harvesting	4	Other Signs	3	Old	0
27096	2	2022-01-04	27	0	21	Humans	11	Fish Transport	1	Direct Sighting	1	Active	0
310533	2	2022-01-04	27	0	21	Humans	11	Fish Transport	2	Tracks	-9	Not Determined	0
158073	2	2022-01-04	27	0	21	Humans	11	Fish Transport	2	Tracks	1	Active	0
591891	2	2022-01-04	27	0	21	Humans	11	Fish Transport	2	Tracks	2	Recent	0
449826	2	2022-01-04	27	0	21	Humans	11	Fish Transport	2	Tracks	3	Old	0
266874	2	2022-01-04	27	0	21	Humans	11	Fish Transport	3	Spoor	-9	Not Determined	0
114414	2	2022-01-04	27	0	21	Humans	11	Fish Transport	3	Spoor	1	Active	0
[truncated: 624,473+ more rows]
